# Supplementary material for: Poly[bis­[μ4-N-(2-hydroxy­imino­propion­yl)-N′-(2-oxidoimino­propion­yl)propane-1,3-diaminato]dimethano­lcalciumdicopper(II)]
Source: Acta Crystallogr Sect E Struct Rep Online. 2009 Aug 29;65(Pt 9):m1139–40. doi: 10.1107/S1600536809033467 (PMC2970044; doi:10.1107/S1600536809033467)
Supplement: Supplementary file 1 [file e-65-m1139-sup1.cif]

##############################################################################
###                                                                        ###
###        Electronic paper (Acta Crystallographica Section E)             ###
###                                                                        ###
##############################################################################
#                                                                            #
# This CIF contains the data in a paper accepted for publication in Acta     #
# Crystallographica Section E. It conforms to the requirements of Notes      #
# for Authors for Section E, and has been peer reviewed under the auspices   #
# of the IUCr Commission on Journals.                                        #
#                                                                            #
# Full details of the Crystallographic Information File format               #
# are given in the paper "The Crystallographic Information File (CIF):       #
# a New Standard Archive File for Crystallography" by S. R. Hall, F. H.      #
# Allen and I. D. Brown [Acta Cryst. (1991), A47, 655-685].                  #
#                                                                            #
# The current version of the core CIF dictionary is obtainable from          #
# ftp://ftp.iucr.org/pub/cif_core.dic. The current version number is 2.4.    #
#                                                                            #
# Software is freely available for graphical display of the structure(s) in  #
# this CIF.  For information consult the CIF home page http://www.iucr.org/  #
# cif/home.html                                                              #
#                                                                            #
# This file may be used for bona fide research purposes within the           #
# scientific community so long as proper attribution is given to the journal # 
# article from which it was obtained.                                        #
#                                                                            #
##############################################################################
                                             
data_global
_audit_creation_method     SHELXL97
_journal_data_validation_number     ?
_journal_date_recd_electronic     2009-07-22
_journal_date_accepted     2009-08-21
_journal_name_full     'Acta Crystallographica, Section E'
_journal_year     2009
_journal_volume     65
_journal_issue      9
_journal_page_first     m1139
_journal_page_last     m1140
_journal_paper_category     QM
_journal_coeditor_code     HY2216
_publ_contact_author_name     'Valentina A. Kalibabchuk'
_publ_contact_author_address
;
Department of General Chemistry
O.O. Bohomolets National Medical University
Shevchenko blvd. 13, 01601 Kiev
Ukraine
;
_publ_contact_author_email     kalibabchuk@ukr.net
_publ_contact_author_fax      380442393393
_publ_contact_author_phone      380442393393
_publ_section_title
;\
Poly[bis[\m~4~-<i>N</i>-(2-hydroxyiminopropionyl)-<i>N</i>'-(2-\
oxidoiminopropionyl)propane-1,3-diaminato]dimethanolcalciumdicopper(II)]
;
loop_
    _publ_author_name
    _publ_author_address
    'Valentina A. Kalibabchuk'
;
Department of General Chemistry
O. O. Bohomolets National Medical University
Shevchenko blvd. 13, 01601 Kiev
Ukraine
;
    'Natalia I. Usenko'
;
Department of Chemistry
Kiev National Taras Shevchenko University
Volodymyrska Street 64, 01033 Kiev
Ukraine
;
    'Irina A. Golenya'
;
Department of Chemistry
Kiev National Taras Shevchenko University
Volodymyrska Street 64, 01033 Kiev
Ukraine
;
    'Turganbay S. Iskenderov'
;
Department of Chemistry
Karakalpakian University
Universitet Keshesi 1, 742012 Nukus
Uzbekistan
;
    'Matti Haukka'
;
Department of Chemistry
University of Joensuu,
PO Box 111, 80101, Joensuu
Finland
;
data_I
_audit_creation_method     SHELXL-97
_chemical_name_systematic
;\
Poly[bis[\m~4~-<i>N</i>-(2-hydroxyiminopropionyl)-<i>N</i>'-(2-\
oxidoiminopropionyl)propane-1,3-diaminato]dimethanolcalciumdicopper(II)]
;
_chemical_name_common     ?
_chemical_formula_moiety     'C20 H34 Ca Cu2 N8 O10'
_chemical_formula_sum     'C20 H34 Ca Cu2 N8 O10'
_chemical_formula_iupac     '[Ca Cu2 (C9 H13 N4 O4)2 (C H4 O)2]'
_chemical_formula_weight     713.71
_chemical_melting_point     ?
_symmetry_cell_setting     Monoclinic
_symmetry_space_group_name_H-M     'P 21/n'
_symmetry_space_group_name_Hall     '-P 2yn'
loop_
    _symmetry_equiv_pos_as_xyz
    'x, y, z'
    '-x+1/2, y+1/2, -z+1/2'
    '-x, -y, -z'
    'x-1/2, -y-1/2, z-1/2'
_cell_length_a     10.0554(4)
_cell_length_b     8.7794(3)
_cell_length_c     15.4465(7)
_cell_angle_alpha     90.00
_cell_angle_beta     97.882(2)
_cell_angle_gamma     90.00
_cell_volume     1350.74(9)
_cell_formula_units_Z     2
_cell_measurement_reflns_used     3254
_cell_measurement_theta_min     1.00
_cell_measurement_theta_max     27.48
_cell_measurement_temperature     120(2)
_exptl_crystal_description     block
_exptl_crystal_colour     'dark red'
_exptl_crystal_size_max     0.28
_exptl_crystal_size_mid     0.24
_exptl_crystal_size_min     0.13
_exptl_crystal_density_diffrn     1.755
_exptl_crystal_density_meas     ?
_exptl_crystal_density_method     'not measured'
_exptl_crystal_F_000     736
_exptl_absorpt_coefficient_mu     1.834
_exptl_absorpt_correction_type     'multi-scan'
_exptl_absorpt_process_details     '(SADABS; Sheldrick, 1996)'
_exptl_absorpt_correction_T_min     0.6216
_exptl_absorpt_correction_T_max     0.7962
_diffrn_ambient_temperature     120(2)
_diffrn_radiation_type     MoK\a
_diffrn_radiation_wavelength     0.71073
_diffrn_radiation_source     'fine-focus sealed tube'
_diffrn_radiation_monochromator     'horizontally mounted graphite crystal'
_diffrn_measurement_device_type     'Nonius KappaCCD'
_diffrn_measurement_device     '95mm CCD camera on \k-goniostat'
_diffrn_measurement_method     '\f and \w scans with \k offset'
_diffrn_detector_area_resol_mean     9
_diffrn_reflns_number     8392
_diffrn_reflns_av_R_equivalents     0.0351
_diffrn_reflns_av_sigmaI/netI     0.0408
_diffrn_reflns_theta_min     2.59
_diffrn_reflns_theta_max     27.48
_diffrn_reflns_theta_full     27.48
_diffrn_measured_fraction_theta_max     0.993
_diffrn_measured_fraction_theta_full     0.993
_diffrn_reflns_limit_h_min     -11
_diffrn_reflns_limit_h_max     13
_diffrn_reflns_limit_k_min     -11
_diffrn_reflns_limit_k_max     10
_diffrn_reflns_limit_l_min     -20
_diffrn_reflns_limit_l_max     19
_diffrn_standards_number     ?
_diffrn_standards_interval_count     ?
_diffrn_standards_interval_time     ?
_diffrn_standards_decay_%     ?
_reflns_number_total     3074
_reflns_number_gt     2573
_reflns_threshold_expression     I>2\s(I)
_refine_ls_structure_factor_coef     Fsqd
_refine_ls_matrix_type     full
_refine_ls_R_factor_all     0.0409
_refine_ls_R_factor_gt     0.0301
_refine_ls_wR_factor_gt     0.0745
_refine_ls_wR_factor_ref     0.0787
_refine_ls_goodness_of_fit_ref     1.040
_refine_ls_restrained_S_all     1.040
_refine_ls_number_reflns     3074
_refine_ls_number_parameters     192
_refine_ls_number_restraints     0
_refine_ls_hydrogen_treatment     constr
_refine_ls_weighting_scheme     calc
_refine_ls_weighting_details
         'calc w=1/[\s^2^(Fo^2^)+(0.0351P)^2^+1.0009P] where P=(Fo^2^+2Fc^2^)/3'
_atom_sites_solution_hydrogens     geom
_atom_sites_solution_primary     direct
_atom_sites_solution_secondary     difmap
_refine_ls_shift/su_max     0.002
_refine_ls_shift/su_mean     0.000
_refine_diff_density_max     1.107
_refine_diff_density_min     -0.556
_refine_ls_extinction_method     none
_refine_ls_extinction_coef     ?
loop_
    _atom_type_symbol
    _atom_type_description
    _atom_type_scat_dispersion_real
    _atom_type_scat_dispersion_imag
    _atom_type_scat_source
    'C' 'C' 0.0033 0.0016
                         'International Tables Vol C Tables 4.2.6.8 and 6.1.1.4'
    'H' 'H' 0.0000 0.0000
                         'International Tables Vol C Tables 4.2.6.8 and 6.1.1.4'
    'N' 'N' 0.0061 0.0033
                         'International Tables Vol C Tables 4.2.6.8 and 6.1.1.4'
    'O' 'O' 0.0106 0.0060
                         'International Tables Vol C Tables 4.2.6.8 and 6.1.1.4'
    'K' 'K' 0.2009 0.2494
                         'International Tables Vol C Tables 4.2.6.8 and 6.1.1.4'
    'Cu' 'Cu' 0.3201 1.2651
                         'International Tables Vol C Tables 4.2.6.8 and 6.1.1.4'
_computing_data_collection     'COLLECT (Nonius, 1998)'
_computing_cell_refinement     'DENZO/SCALEPACK (Otwinowski & Minor, 1997)'
_computing_data_reduction     'DENZO/SCALEPACK (Otwinowski & Minor, 1997)'
_computing_structure_solution     'SIR2004 (Burla <i>et al.</i>,  2005)'
_computing_structure_refinement     'SHELXL97 (Sheldrick, 2008)'
_computing_molecular_graphics     'ORTEP-3 (Farrugia, 1997)'
_computing_publication_material     'SHELXL97 (Sheldrick, 2008)'
loop_
    _atom_site_type_symbol
    _atom_site_label
    _atom_site_fract_x
    _atom_site_fract_y
    _atom_site_fract_z
    _atom_site_U_iso_or_equiv
    _atom_site_adp_type
    _atom_site_calc_flag
    _atom_site_refinement_flags
    _atom_site_occupancy
    _atom_site_disorder_assembly
    _atom_site_disorder_group
    Cu Cu1 0.07005(3) 0.90813(3) 0.122024(17) 0.01389(10) Uani d . 1 . .
    Ca Ca1 0.0000 1.0000 0.5000 0.01418(14) Uani d S 1 . .
    O O1 -0.02176(17) 1.23359(18) 0.11376(10) 0.0201(4) Uani d . 1 . .
    H H1O 0.0287 1.2169 0.0643 0.030 Uiso d R 1 . .
    O O2 0.11916(16) 1.14306(18) -0.00651(10) 0.0171(3) Uani d . 1 . .
    O O3 -0.05881(17) 0.92919(19) 0.35557(10) 0.0213(4) Uani d . 1 . .
    O O4 0.38614(16) 0.70750(19) 0.04006(11) 0.0210(4) Uani d . 1 . .
    O O5 -0.21320(16) 1.12267(19) 0.48180(11) 0.0219(4) Uani d . 1 . .
    H H5O -0.2529 1.2181 0.4868 0.033 Uiso d R 1 . .
    N N1 -0.01214(18) 1.0977(2) 0.15866(12) 0.0146(4) Uani d . 1 . .
    N N2 0.01537(19) 0.8358(2) 0.23095(12) 0.0173(4) Uani d . 1 . .
    N N3 0.1956(2) 0.7474(2) 0.10597(12) 0.0180(4) Uani d . 1 . .
    N N4 0.15835(18) 1.0068(2) 0.03093(12) 0.0144(4) Uani d . 1 . .
    C C1 -0.1226(3) 1.2240(3) 0.27158(17) 0.0288(6) Uani d . 1 . .
    H H1A -0.0570 1.3063 0.2843 0.043 Uiso calc R 1 . .
    H H1B -0.1542 1.1913 0.3259 0.043 Uiso calc R 1 . .
    H H1C -0.1989 1.2607 0.2305 0.043 Uiso calc R 1 . .
    C C2 -0.0587(2) 1.0934(3) 0.23219(15) 0.0169(5) Uani d . 1 . .
    C C3 -0.0343(2) 0.9408(3) 0.27836(15) 0.0168(5) Uani d . 1 . .
    C C4 0.0562(3) 0.6895(3) 0.27209(15) 0.0225(5) Uani d . 1 . .
    H H4A -0.0109 0.6109 0.2505 0.027 Uiso calc R 1 . .
    H H4B 0.0575 0.6985 0.3361 0.027 Uiso calc R 1 . .
    C C5 0.1924(3) 0.6394(3) 0.25333(17) 0.0294(6) Uani d . 1 . .
    H H5A 0.2165 0.5452 0.2872 0.035 Uiso calc R 1 . .
    H H5B 0.2581 0.7185 0.2762 0.035 Uiso calc R 1 . .
    C C6 0.2103(3) 0.6087(3) 0.15904(17) 0.0251(5) Uani d . 1 . .
    H H6A 0.3006 0.5648 0.1570 0.030 Uiso calc R 1 . .
    H H6B 0.1429 0.5329 0.1340 0.030 Uiso calc R 1 . .
    C C7 0.2839(2) 0.7824(3) 0.05361(14) 0.0163(5) Uani d . 1 . .
    C C8 0.2556(2) 0.9315(3) 0.00510(14) 0.0158(4) Uani d . 1 . .
    C C9 0.3318(2) 0.9800(3) -0.06579(15) 0.0219(5) Uani d . 1 . .
    H H9A 0.2709 1.0303 -0.1120 0.033 Uiso calc R 1 . .
    H H9B 0.3720 0.8905 -0.0899 0.033 Uiso calc R 1 . .
    H H9C 0.4028 1.0511 -0.0423 0.033 Uiso calc R 1 . .
    C C10 -0.3241(2) 1.0385(3) 0.43680(17) 0.0251(5) Uani d . 1 . .
    H H10A -0.2903 0.9503 0.4076 0.038 Uiso calc R 1 . .
    H H10B -0.3758 1.1041 0.3931 0.038 Uiso calc R 1 . .
    H H10C -0.3821 1.0035 0.4789 0.038 Uiso calc R 1 . .
loop_
    _atom_site_aniso_label
    _atom_site_aniso_U_11
    _atom_site_aniso_U_22
    _atom_site_aniso_U_33
    _atom_site_aniso_U_12
    _atom_site_aniso_U_13
    _atom_site_aniso_U_23
    Cu1 0.01633(15) 0.01304(15) 0.01304(14) 0.00299(10) 0.00462(10) 0.00150(10)
    Ca1 0.0144(3) 0.0150(3) 0.0135(3) -0.0026(2) 0.0032(2) -0.0004(2)
    O1 0.0261(9) 0.0151(8) 0.0197(8) 0.0043(7) 0.0050(7) 0.0032(7)
    O2 0.0183(8) 0.0135(7) 0.0195(8) 0.0018(6) 0.0021(6) 0.0054(6)
    O3 0.0271(9) 0.0250(9) 0.0130(8) -0.0030(7) 0.0071(7) -0.0015(7)
    O4 0.0192(8) 0.0214(8) 0.0231(8) 0.0078(7) 0.0053(7) -0.0014(7)
    O5 0.0176(9) 0.0183(8) 0.0293(9) 0.0011(6) 0.0012(7) -0.0042(7)
    N1 0.0148(9) 0.0136(9) 0.0153(9) 0.0007(7) 0.0015(7) 0.0017(7)
    N2 0.0221(10) 0.0158(9) 0.0146(9) 0.0019(8) 0.0053(8) 0.0026(8)
    N3 0.0225(10) 0.0155(9) 0.0167(9) 0.0049(8) 0.0057(8) 0.0039(8)
    N4 0.0139(9) 0.0140(9) 0.0148(9) 0.0009(7) 0.0003(7) 0.0009(7)
    C1 0.0398(16) 0.0247(13) 0.0239(13) 0.0110(11) 0.0120(11) -0.0002(11)
    C2 0.0155(11) 0.0186(11) 0.0165(11) 0.0013(9) 0.0020(9) -0.0017(9)
    C3 0.0148(11) 0.0200(11) 0.0151(10) -0.0021(9) 0.0007(8) 0.0000(9)
    C4 0.0309(14) 0.0201(12) 0.0175(11) 0.0041(10) 0.0071(10) 0.0046(10)
    C5 0.0306(14) 0.0299(14) 0.0277(14) 0.0073(11) 0.0043(11) 0.0093(12)
    C6 0.0306(14) 0.0202(12) 0.0257(13) 0.0113(10) 0.0082(11) 0.0045(10)
    C7 0.0169(11) 0.0165(11) 0.0146(10) 0.0030(9) -0.0008(8) -0.0016(9)
    C8 0.0148(11) 0.0186(11) 0.0138(10) 0.0004(9) 0.0010(8) -0.0012(9)
    C9 0.0195(12) 0.0265(13) 0.0209(12) 0.0005(10) 0.0065(9) 0.0019(10)
    C10 0.0199(12) 0.0237(12) 0.0304(13) -0.0006(10) -0.0007(10) -0.0041(11)
loop_
    _geom_bond_atom_site_label_1
    _geom_bond_atom_site_label_2
    _geom_bond_site_symmetry_2
    _geom_bond_distance
    _geom_bond_publ_flag
    Cu1 N1 . 1.9751(18) y
    Cu1 N2 . 1.9469(18) y
    Cu1 N3 . 1.9320(19) y
    Cu1 N4 . 1.9650(18) y
    Cu1 O2 3_575 2.4646(16) y
    Ca1 O3 . 2.3134(16) y
    Ca1 O4 2 2.2818(16) y
    Ca1 O5 . 2.3811(16) y
    O1 N1 . 1.377(2) ?
    O1 H1O . 0.9852 ?
    O2 N4 . 1.363(2) ?
    O3 C3 . 1.255(3) ?
    O4 C7 . 1.262(3) ?
    O5 C10 . 1.436(3) ?
    O5 H5O . 0.9358 ?
    N1 C2 . 1.287(3) ?
    N2 C3 . 1.317(3) ?
    N2 C4 . 1.466(3) ?
    N3 C7 . 1.316(3) ?
    N3 C6 . 1.464(3) ?
    N4 C8 . 1.288(3) ?
    C1 C2 . 1.486(3) ?
    C1 H1A . 0.9800 ?
    C1 H1B . 0.9800 ?
    C1 H1C . 0.9800 ?
    C2 C3 . 1.522(3) ?
    C4 C5 . 1.504(4) ?
    C4 H4A . 0.9900 ?
    C4 H4B . 0.9900 ?
    C5 C6 . 1.516(4) ?
    C5 H5A . 0.9900 ?
    C5 H5B . 0.9900 ?
    C6 H6A . 0.9900 ?
    C6 H6B . 0.9900 ?
    C7 C8 . 1.516(3) ?
    C8 C9 . 1.482(3) ?
    C9 H9A . 0.9800 ?
    C9 H9B . 0.9800 ?
    C9 H9C . 0.9800 ?
    C10 H10A . 0.9800 ?
    C10 H10B . 0.9800 ?
    C10 H10C . 0.9800 ?
loop_
    _geom_angle_atom_site_label_1
    _geom_angle_atom_site_label_2
    _geom_angle_atom_site_label_3
    _geom_angle_site_symmetry_1
    _geom_angle_site_symmetry_3
    _geom_angle
    _geom_angle_publ_flag
    N3 Cu1 N2 . . 98.02(8) ?
    N3 Cu1 N4 . . 82.10(8) ?
    N2 Cu1 N4 . . 166.31(8) ?
    N3 Cu1 N1 . . 163.47(8) ?
    N2 Cu1 N1 . . 81.29(8) ?
    N4 Cu1 N1 . . 94.69(8) ?
    N3 Cu1 O2 . 3_575 103.12(7) ?
    N2 Cu1 O2 . 3_575 106.54(7) ?
    N4 Cu1 O2 . 3_575 86.66(6) ?
    N1 Cu1 O2 . 3_575 92.83(7) ?
    O4 Ca1 O4 4_576 2 180.00(8) ?
    O4 Ca1 O3 4_576 3_576 91.40(6) ?
    O4 Ca1 O3 2 3_576 88.60(6) ?
    O4 Ca1 O3 4_576 . 88.60(6) ?
    O4 Ca1 O3 2 . 91.40(6) ?
    O3 Ca1 O3 3_576 . 180.0 ?
    O4 Ca1 O5 4_576 . 85.18(6) ?
    O4 Ca1 O5 2 . 94.82(6) ?
    O3 Ca1 O5 3_576 . 95.69(6) ?
    O3 Ca1 O5 . . 84.31(6) ?
    O4 Ca1 O5 4_576 3_576 94.82(6) ?
    O4 Ca1 O5 2 3_576 85.18(6) ?
    O3 Ca1 O5 3_576 3_576 84.31(6) ?
    O3 Ca1 O5 . 3_576 95.69(6) ?
    O5 Ca1 O5 . 3_576 180.0 ?
    N1 O1 H1O . . 104.7 ?
    C10 O5 H5O . . 100.9 ?
    C2 N1 O1 . . 117.47(18) ?
    C2 N1 Cu1 . . 116.42(15) ?
    O1 N1 Cu1 . . 126.09(14) ?
    C3 N2 C4 . . 118.48(19) ?
    C3 N2 Cu1 . . 115.18(15) ?
    C4 N2 Cu1 . . 124.40(15) ?
    C7 N3 C6 . . 120.9(2) ?
    C7 N3 Cu1 . . 114.57(15) ?
    C6 N3 Cu1 . . 123.60(15) ?
    C8 N4 O2 . . 120.42(18) ?
    C8 N4 Cu1 . . 115.63(15) ?
    O2 N4 Cu1 . . 123.91(13) ?
    C2 C1 H1A . . 109.5 ?
    C2 C1 H1B . . 109.5 ?
    H1A C1 H1B . . 109.5 ?
    C2 C1 H1C . . 109.5 ?
    H1A C1 H1C . . 109.5 ?
    H1B C1 H1C . . 109.5 ?
    N1 C2 C1 . . 124.7(2) ?
    N1 C2 C3 . . 112.64(19) ?
    C1 C2 C3 . . 122.6(2) ?
    O3 C3 N2 . . 127.6(2) ?
    O3 C3 C2 . . 118.5(2) ?
    N2 C3 C2 . . 113.87(19) ?
    N2 C4 C5 . . 112.4(2) ?
    N2 C4 H4A . . 109.1 ?
    C5 C4 H4A . . 109.1 ?
    N2 C4 H4B . . 109.1 ?
    C5 C4 H4B . . 109.1 ?
    H4A C4 H4B . . 107.9 ?
    C4 C5 C6 . . 117.9(2) ?
    C4 C5 H5A . . 107.8 ?
    C6 C5 H5A . . 107.8 ?
    C4 C5 H5B . . 107.8 ?
    C6 C5 H5B . . 107.8 ?
    H5A C5 H5B . . 107.2 ?
    N3 C6 C5 . . 112.0(2) ?
    N3 C6 H6A . . 109.2 ?
    C5 C6 H6A . . 109.2 ?
    N3 C6 H6B . . 109.2 ?
    C5 C6 H6B . . 109.2 ?
    H6A C6 H6B . . 107.9 ?
    O4 C7 N3 . . 127.8(2) ?
    O4 C7 C8 . . 118.0(2) ?
    N3 C7 C8 . . 114.15(19) ?
    N4 C8 C9 . . 124.9(2) ?
    N4 C8 C7 . . 112.86(19) ?
    C9 C8 C7 . . 122.2(2) ?
    C8 C9 H9A . . 109.5 ?
    C8 C9 H9B . . 109.5 ?
    H9A C9 H9B . . 109.5 ?
    C8 C9 H9C . . 109.5 ?
    H9A C9 H9C . . 109.5 ?
    H9B C9 H9C . . 109.5 ?
    O5 C10 H10A . . 109.5 ?
    O5 C10 H10B . . 109.5 ?
    H10A C10 H10B . . 109.5 ?
    O5 C10 H10C . . 109.5 ?
    H10A C10 H10C . . 109.5 ?
    H10B C10 H10C . . 109.5 ?
loop_
    _geom_torsion_atom_site_label_1
    _geom_torsion_atom_site_label_2
    _geom_torsion_atom_site_label_3
    _geom_torsion_atom_site_label_4
    _geom_torsion_site_symmetry_1
    _geom_torsion_site_symmetry_2
    _geom_torsion_site_symmetry_3
    _geom_torsion_site_symmetry_4
    _geom_torsion
    _geom_torsion_publ_flag
    N3 Cu1 N1 C2 . . . . -87.3(3) ?
    N2 Cu1 N1 C2 . . . . 1.52(17) ?
    N4 Cu1 N1 C2 . . . . -165.30(17) ?
    O2 Cu1 N1 C2 3_575 . . . 107.82(17) ?
    Cu1 Cu1 N1 C2 3_575 . . . 150.40(17) ?
    N3 Cu1 N1 O1 . . . . 91.4(3) ?
    N2 Cu1 N1 O1 . . . . -179.78(18) ?
    N4 Cu1 N1 O1 . . . . 13.41(17) ?
    O2 Cu1 N1 O1 3_575 . . . -73.47(17) ?
    Cu1 Cu1 N1 O1 3_575 . . . -30.90(16) ?
    N3 Cu1 N2 C3 . . . . 157.38(17) ?
    N4 Cu1 N2 C3 . . . . 67.8(4) ?
    N1 Cu1 N2 C3 . . . . -5.93(16) ?
    O2 Cu1 N2 C3 3_575 . . . -96.30(17) ?
    Cu1 Cu1 N2 C3 3_575 . . . -65.8(2) ?
    N3 Cu1 N2 C4 . . . . -6.4(2) ?
    N4 Cu1 N2 C4 . . . . -96.0(4) ?
    N1 Cu1 N2 C4 . . . . -169.8(2) ?
    O2 Cu1 N2 C4 3_575 . . . 99.87(19) ?
    Cu1 Cu1 N2 C4 3_575 . . . 130.39(16) ?
    N2 Cu1 N3 C7 . . . . -159.43(17) ?
    N4 Cu1 N3 C7 . . . . 6.74(16) ?
    N1 Cu1 N3 C7 . . . . -73.0(3) ?
    O2 Cu1 N3 C7 3_575 . . . 91.42(17) ?
    Cu1 Cu1 N3 C7 3_575 . . . 45.67(17) ?
    N2 Cu1 N3 C6 . . . . 9.4(2) ?
    N4 Cu1 N3 C6 . . . . 175.6(2) ?
    N1 Cu1 N3 C6 . . . . 95.8(3) ?
    O2 Cu1 N3 C6 3_575 . . . -99.71(19) ?
    Cu1 Cu1 N3 C6 3_575 . . . -145.46(18) ?
    N3 Cu1 N4 C8 . . . . -2.44(16) ?
    N2 Cu1 N4 C8 . . . . 89.0(4) ?
    N1 Cu1 N4 C8 . . . . 161.24(16) ?
    O2 Cu1 N4 C8 3_575 . . . -106.19(16) ?
    Cu1 Cu1 N4 C8 3_575 . . . -127.01(18) ?
    N3 Cu1 N4 O2 . . . . 175.17(17) ?
    N2 Cu1 N4 O2 . . . . -93.4(3) ?
    N1 Cu1 N4 O2 . . . . -21.15(16) ?
    O2 Cu1 N4 O2 3_575 . . . 71.42(16) ?
    Cu1 Cu1 N4 O2 3_575 . . . 50.60(13) ?
    O1 N1 C2 C1 . . . . 0.4(3) ?
    Cu1 N1 C2 C1 . . . . 179.3(2) ?
    O1 N1 C2 C3 . . . . -176.28(17) ?
    Cu1 N1 C2 C3 . . . . 2.5(2) ?
    C4 N2 C3 O3 . . . . -4.2(4) ?
    Cu1 N2 C3 O3 . . . . -169.08(19) ?
    C4 N2 C3 C2 . . . . 173.6(2) ?
    Cu1 N2 C3 C2 . . . . 8.8(2) ?
    N1 C2 C3 O3 . . . . 170.6(2) ?
    C1 C2 C3 O3 . . . . -6.2(3) ?
    N1 C2 C3 N2 . . . . -7.4(3) ?
    C1 C2 C3 N2 . . . . 175.8(2) ?
    C3 N2 C4 C5 . . . . -133.0(2) ?
    Cu1 N2 C4 C5 . . . . 30.3(3) ?
    N2 C4 C5 C6 . . . . -62.6(3) ?
    C7 N3 C6 C5 . . . . 132.3(2) ?
    Cu1 N3 C6 C5 . . . . -35.9(3) ?
    C4 C5 C6 N3 . . . . 65.8(3) ?
    Ca1 O4 C7 N3 2_545 . . . 57.7(5) ?
    Ca1 O4 C7 C8 2_545 . . . -122.4(3) ?
    C6 N3 C7 O4 . . . . 1.4(4) ?
    Cu1 N3 C7 O4 . . . . 170.55(19) ?
    C6 N3 C7 C8 . . . . -178.6(2) ?
    Cu1 N3 C7 C8 . . . . -9.4(2) ?
    O2 N4 C8 C9 . . . . -0.9(3) ?
    Cu1 N4 C8 C9 . . . . 176.75(18) ?
    O2 N4 C8 C7 . . . . -179.45(17) ?
    Cu1 N4 C8 C7 . . . . -1.8(2) ?
    O4 C7 C8 N4 . . . . -172.59(19) ?
    N3 C7 C8 N4 . . . . 7.3(3) ?
    O4 C7 C8 C9 . . . . 8.9(3) ?
    N3 C7 C8 C9 . . . . -171.2(2) ?
loop_
    _geom_hbond_atom_site_label_D
    _geom_hbond_atom_site_label_H
    _geom_hbond_atom_site_label_A
    _geom_hbond_site_symmetry_A
    _geom_hbond_distance_DH
    _geom_hbond_distance_HA
    _geom_hbond_distance_DA
    _geom_hbond_angle_DHA
    _geom_hbond_publ_flag
    O1 H1O O2 . 0.99 1.65 2.610(2) 165 y
    O5 H5O O2 4_586 0.94 1.79 2.681(2) 159 y
