# Supplementary material for: Poly[bis­[μ4-N-(2-hydroxy­imino­propion­yl)-N′-(2-oxidoimino­propion­yl)propane-1,3-diaminato]dimethano­lcalciumdicopper(II)]
Source: Acta Crystallogr Sect E Struct Rep Online. 2009 Aug 29;65(Pt 9):m1139–40. doi: 10.1107/S1600536809033467 (PMC2970044; doi:10.1107/S1600536809033467)
Supplement: Supplementary file 2 [file e-65-m1139-Isup2.hkl]

# 
# h,k,l, Fc-squared, Fo-squared, sigma(Fo-squared) and status flag 
# 
data_I
_shelx_title ' ap3etd in P2(1)/n (dark red block)' 
_shelx_refln_list_code          4 
_shelx_F_calc_maximum      198.47 
_exptl_crystal_F_000       736.00 
_reflns_d_resolution_high  0.7701 
 
loop_ 
 _symmetry_equiv_pos_as_xyz 
 'x, y, z' 
 '-x+1/2, y+1/2, -z+1/2' 
 '-x, -y, -z' 
 'x-1/2, -y-1/2, z-1/2' 
 
_cell_length_a    10.0554 
_cell_length_b     8.7794 
_cell_length_c    15.4465 
_cell_angle_alpha  90.000 
_cell_angle_beta   97.882 
_cell_angle_gamma  90.000 
 
_shelx_F_squared_multiplier     1.000 
 
loop_ 
 _refln_index_h 
 _refln_index_k 
 _refln_index_l 
 _refln_F_squared_calc 
 _refln_F_squared_meas 
 _refln_F_squared_sigma 
 _refln_observed_status 
   2   0   0     9450.04     9738.34    321.66 o 
   4   0   0     2383.80     2113.44     58.25 o 
   6   0   0      272.11      293.64     17.00 o 
   8   0   0     1337.16     1314.58     45.83 o 
  10   0   0       46.01       41.26     21.47 o 
  12   0   0      206.38      168.62     39.16 o 
   2   1   0     4113.40     3869.51    177.00 o 
   3   1   0    13324.57    12729.59    408.53 o 
   4   1   0     1380.56     1416.49     32.28 o 
   5   1   0      692.73      673.54     29.14 o 
   6   1   0     5802.03     5678.20    102.42 o 
   7   1   0      550.98      543.15     21.54 o 
   8   1   0        1.41       -0.98      7.74 o 
   9   1   0       62.68       76.31     14.71 o 
  10   1   0      414.22      413.05     24.09 o 
  11   1   0       15.49       13.21     21.19 o 
  12   1   0       63.45       84.17     30.96 o 
   0   2   0     3191.63     3011.89     74.72 o 
   1   2   0     1041.88     1037.87     25.71 o 
   2   2   0     1045.21      938.13     40.08 o 
   3   2   0     1475.25     1125.79     25.46 o 
   4   2   0      129.81      197.90     19.45 o 
   5   2   0     5124.22     5490.26     97.57 o 
   6   2   0       49.59       64.36      7.75 o 
   7   2   0      143.57      144.84      9.69 o 
   8   2   0      446.01      464.85     17.49 o 
   9   2   0      470.61      500.94     20.74 o 
  10   2   0      262.37      238.67     19.94 o 
  11   2   0     1161.45     1338.84     63.48 o 
  12   2   0     1248.18     1272.73     70.97 o 
   1   3   0      599.99      707.39     14.97 o 
   2   3   0     1681.77     1607.75     29.50 o 
   3   3   0     1008.00     1058.49     57.06 o 
   4   3   0     3105.11     3019.76     54.77 o 
   5   3   0     1041.94      942.58     21.37 o 
   6   3   0     1011.81      899.17     21.98 o 
   7   3   0       15.18       15.54      8.63 o 
   8   3   0     1879.30     1878.82     46.29 o 
   9   3   0        4.20        2.20      8.75 o 
  10   3   0      838.13      837.15     37.35 o 
  11   3   0       35.45       46.93     18.96 o 
  12   3   0      740.02      693.00     50.87 o 
   0   4   0      609.32      566.74     31.79 o 
   1   4   0     2004.52     2061.80     46.31 o 
   2   4   0      600.16      571.39     39.41 o 
   3   4   0     3578.13     3526.41     63.86 o 
   4   4   0       47.89       28.97      5.54 o 
   5   4   0      621.36      526.98     32.97 o 
   6   4   0     4726.41     4817.21    120.26 o 
   7   4   0      190.21      167.57     11.21 o 
   8   4   0     1524.17     1520.09     44.06 o 
   9   4   0      624.29      598.81     27.42 o 
  10   4   0      162.72      145.03     27.58 o 
  11   4   0      932.80      897.01     51.48 o 
  12   4   0       94.85       76.18     27.95 o 
   1   5   0     3251.57     3107.17     54.71 o 
   2   5   0       49.80       64.25      8.42 o 
   3   5   0      265.94      273.84     14.34 o 
   4   5   0      524.82      549.07     14.68 o 
   5   5   0     1335.98     1335.18     30.43 o 
   6   5   0      634.28      656.40     20.37 o 
   7   5   0     7035.08     7275.78    146.56 o 
   8   5   0       83.34       75.12     12.39 o 
   9   5   0     2223.17     2387.09     71.61 o 
  10   5   0       10.94       -8.72     18.39 o 
  11   5   0       86.76       94.78     25.79 o 
   0   6   0     5195.09     5313.43    169.15 o 
   1   6   0        5.94        9.57      5.26 o 
   2   6   0      873.38      916.94     20.84 o 
   3   6   0     1434.68     1432.35     32.36 o 
   4   6   0       19.33       11.35      7.09 o 
   5   6   0     1028.57      942.46     25.08 o 
   6   6   0     4660.67     4836.21    100.18 o 
   7   6   0       22.19       15.67      8.81 o 
   8   6   0     2536.20     2608.39     78.68 o 
   9   6   0       33.47       15.71     13.07 o 
  10   6   0      215.87      216.57     28.31 o 
   1   7   0     1108.92     1072.02     23.77 o 
   2   7   0     3566.17     3760.99     73.24 o 
   3   7   0      110.29      134.31     13.04 o 
   4   7   0      329.56      337.80     13.70 o 
   5   7   0     1441.25     1469.27     42.34 o 
   6   7   0     1140.39     1120.33     36.44 o 
   7   7   0     1177.93     1241.11     42.92 o 
   8   7   0       56.98       54.25     14.83 o 
   9   7   0      840.42      952.74    108.84 o 
  10   7   0      360.55      339.48     32.25 o 
   0   8   0      467.40      484.78     22.42 o 
   1   8   0      762.02      805.61     31.90 o 
   2   8   0      111.98       98.33     12.11 o 
   3   8   0     2163.72     2283.08     58.88 o 
   4   8   0      114.64      125.93      9.91 o 
   5   8   0     1670.41     1813.66     47.74 o 
   6   8   0      977.97     1026.73     36.53 o 
   7   8   0        6.74       18.27     19.76 o 
   8   8   0      110.85      102.98     22.10 o 
   9   8   0      147.12      132.29     22.96 o 
   1   9   0     1313.54     1396.78     52.57 o 
   2   9   0      983.84     1072.15     30.71 o 
   3   9   0      153.58      157.51     19.69 o 
   4   9   0     1467.70     1490.17     42.62 o 
   5   9   0        3.25       -2.75     16.62 o 
   6   9   0        8.80        2.26     11.57 o 
   7   9   0        9.29       -0.84     25.68 o 
   0  10   0     1845.89     1897.05     70.90 o 
   1  10   0        6.23       11.64     12.12 o 
   2  10   0     1027.77     1039.89     34.96 o 
   3  10   0      168.77      163.07     20.31 o 
   4  10   0        3.97       13.98     12.73 o 
   5  10   0       38.34       60.21     36.42 o 
   6  10   0      186.08      164.41     41.89 o 
   1  11   0     1203.62     1243.92     82.73 o 
   2  11   0        1.82      -25.68     25.68 o 
   3  11   0      176.59      113.68     27.37 o 
 -13   0   1       70.17      145.46     50.94 o 
 -11   0   1      213.06      143.78     31.37 o 
  -9   0   1     7671.05     7913.80    218.85 o 
  -7   0   1     1133.42     1094.74     39.71 o 
  -5   0   1      160.72      237.78     14.40 o 
  -3   0   1       81.16       59.22     11.16 o 
   1   0   1      162.76      145.46      9.05 o 
   3   0   1       23.13        0.13     14.63 o 
   5   0   1     4892.43     4700.08    116.63 o 
   7   0   1      452.74      383.97     20.00 o 
   9   0   1       17.91       37.01     25.05 o 
  11   0   1      502.15      451.97     50.73 o 
 -12   1   1        1.00       10.94     49.68 o 
 -11   1   1      126.33       95.98     21.28 o 
 -10   1   1     3332.99     3593.52    114.60 o 
  -9   1   1      126.29      132.28     11.40 o 
  -8   1   1     1639.91     1668.23     39.57 o 
  -7   1   1     2505.96     2412.79     80.55 o 
  -6   1   1     3785.52     3776.11     82.16 o 
  -5   1   1     1634.01     1685.83     34.39 o 
  -4   1   1      892.54     1126.30     22.65 o 
  -3   1   1      922.03      859.52     39.04 o 
  -2   1   1      474.24      382.09     33.00 o 
  -1   1   1       32.76       91.99      8.42 o 
   0   1   1     3130.92     3139.59    103.57 o 
   1   1   1     9021.76     9820.44    322.51 o 
   2   1   1       22.29       21.90      5.86 o 
   3   1   1     1702.51     1691.14     32.00 o 
   4   1   1     4016.23     3682.06     64.70 o 
   5   1   1     2033.53     2159.04     49.56 o 
   6   1   1     1122.49     1072.06     49.13 o 
   7   1   1      762.70      724.59     20.61 o 
   8   1   1      205.29      197.89     12.94 o 
   9   1   1     1061.31     1122.44     48.95 o 
  10   1   1        7.99       12.17     15.68 o 
  11   1   1        7.75       15.82     32.52 o 
  12   1   1      489.78      467.06     41.63 o 
 -12   2   1      534.21      552.61     73.57 o 
 -11   2   1      336.27      323.31     63.79 o 
 -10   2   1      505.91      489.86     25.91 o 
  -9   2   1      530.17      516.76     20.36 o 
  -8   2   1      946.73      956.08     27.17 o 
  -7   2   1     2284.08     2544.71     50.99 o 
  -6   2   1     4050.88     3858.62     70.26 o 
  -5   2   1     3878.12     4204.83     76.84 o 
  -4   2   1    10777.09    10784.82    177.56 o 
  -3   2   1     2275.95     2204.16     40.68 o 
  -2   2   1     1077.40     1110.87     22.18 o 
  -1   2   1      620.97      589.61     11.41 o 
   0   2   1       26.95       37.73      2.83 o 
   1   2   1       62.27       85.99     17.38 o 
   2   2   1     9986.81     9558.78    159.32 o 
   3   2   1     5453.79     5352.95     93.46 o 
   4   2   1     7510.60     7805.39    132.01 o 
   5   2   1     1960.81     1905.85     47.58 o 
   6   2   1      467.96      486.05     17.29 o 
   7   2   1      143.72      108.42     10.63 o 
   8   2   1      267.96      264.18     14.07 o 
   9   2   1      199.46      193.05     19.05 o 
  10   2   1     2193.03     2308.13     81.43 o 
  11   2   1        4.24        5.51     17.20 o 
  12   2   1        0.75      -19.92     19.92 o 
 -12   3   1       31.44       30.81     25.45 o 
 -11   3   1     1569.36     1534.99     69.96 o 
 -10   3   1      297.28      265.06     21.28 o 
  -9   3   1       12.50        1.46      9.56 o 
  -8   3   1      182.49      195.92     12.73 o 
  -7   3   1     1557.42     1474.77     41.51 o 
  -6   3   1       23.41        8.96      6.55 o 
  -5   3   1     7838.43     8135.15    158.12 o 
  -4   3   1     3531.12     3689.48     80.98 o 
  -3   3   1     3223.76     3222.00     55.35 o 
  -2   3   1     2700.90     2817.26     50.12 o 
  -1   3   1     8976.22     9230.88    153.21 o 
   0   3   1      790.83      700.86     41.02 o 
   1   3   1     7385.15     7141.52    120.72 o 
   2   3   1     8192.02     8030.15    135.46 o 
   3   3   1     3990.80     3811.40     76.92 o 
   4   3   1        2.30       -3.63      6.10 o 
   5   3   1     1025.85      967.47     24.38 o 
   6   3   1      154.69      155.67     13.31 o 
   7   3   1     1248.46     1276.32     44.15 o 
   8   3   1       82.47       80.33     11.13 o 
   9   3   1      908.67      908.61     30.57 o 
  10   3   1      132.85      126.37     34.21 o 
  11   3   1     1752.08     1803.47     86.55 o 
  12   3   1       20.09       -4.83     26.61 o 
 -12   4   1      163.83      153.12     24.99 o 
 -11   4   1        4.50       11.27     20.15 o 
 -10   4   1       59.60       45.99     12.90 o 
  -9   4   1        5.38        3.41     10.49 o 
  -8   4   1      351.87      320.87     14.82 o 
  -7   4   1        7.72        3.37      6.90 o 
  -6   4   1     4434.07     4526.37    106.41 o 
  -5   4   1      107.81      142.30     30.87 o 
  -4   4   1     3408.49     3130.99     58.04 o 
  -3   4   1     4581.84     4469.04    111.95 o 
  -2   4   1        3.90        7.48      4.30 o 
  -1   4   1     7796.49     7478.85    123.94 o 
   0   4   1     3497.80     3186.51     55.59 o 
   1   4   1     1363.81     1446.58     59.82 o 
   2   4   1     5662.98     5271.49     92.33 o 
   3   4   1       67.92       66.80      7.80 o 
   4   4   1      413.00      378.07     13.83 o 
   5   4   1     2282.09     2309.48     47.10 o 
   6   4   1      315.34      297.49     12.76 o 
   7   4   1       84.75       87.19     13.65 o 
   8   4   1     1369.21     1420.85     38.54 o 
   9   4   1      413.83      362.32     21.17 o 
  10   4   1     1262.89     1278.82     59.18 o 
  11   4   1      333.56      314.68     29.31 o 
  12   4   1      170.13      189.46     38.52 o 
 -11   5   1       14.39       24.08     20.39 o 
 -10   5   1      178.08      153.45     16.48 o 
  -9   5   1      155.85      127.93     13.88 o 
  -8   5   1      124.55      125.80     11.15 o 
  -7   5   1      102.86       92.94     14.92 o 
  -6   5   1      565.78      561.63     17.57 o 
  -5   5   1     1198.01     1240.57     28.79 o 
  -4   5   1     1498.77     1480.25     55.54 o 
  -3   5   1      418.33      446.36     13.89 o 
  -2   5   1     9483.94     9304.34    154.31 o 
  -1   5   1     2209.08     2338.04     42.60 o 
   0   5   1     3000.46     2775.42     48.49 o 
   1   5   1     2031.26     2178.44     40.85 o 
   2   5   1     2001.41     2047.45     40.18 o 
   3   5   1       81.12       64.99      9.09 o 
   4   5   1     2076.61     2051.83     52.36 o 
   5   5   1       58.41       53.36      7.83 o 
   6   5   1      923.62     1002.78     26.59 o 
   7   5   1      490.26      480.89     19.11 o 
   8   5   1      274.69      272.29     16.29 o 
   9   5   1      346.71      279.77     26.94 o 
  10   5   1      730.57      710.18     46.73 o 
  11   5   1       16.07       14.59     20.21 o 
 -11   6   1        1.74       19.73     22.24 o 
 -10   6   1       42.35       27.40     15.81 o 
  -9   6   1     1154.44     1087.80     40.97 o 
  -8   6   1       75.56       60.03     11.65 o 
  -7   6   1      833.53      852.17     27.12 o 
  -6   6   1      283.40      282.98     26.34 o 
  -5   6   1      246.33      227.71     10.49 o 
  -4   6   1      700.86      717.97     18.79 o 
  -3   6   1     2169.26     2242.82     47.76 o 
  -2   6   1      708.06      735.47     27.45 o 
  -1   6   1     5108.55     5125.50     91.09 o 
   0   6   1       92.17      114.63     10.64 o 
   1   6   1     1985.78     1935.98     37.08 o 
   2   6   1        5.98        5.71      4.75 o 
   3   6   1      931.19      939.77     22.51 o 
   4   6   1       80.97       90.12      7.65 o 
   5   6   1       40.78       47.06      7.83 o 
   6   6   1        5.44       21.82      8.40 o 
   7   6   1       18.07       21.39      9.72 o 
   8   6   1       11.40        1.14     12.00 o 
   9   6   1      670.72      630.15     30.09 o 
  10   6   1      377.89      329.81     28.59 o 
 -10   7   1       58.09       52.83     18.51 o 
  -9   7   1       11.17        4.05     11.13 o 
  -8   7   1      528.84      509.17     27.16 o 
  -7   7   1     1794.23     1950.39     55.43 o 
  -6   7   1      247.61      219.87     12.48 o 
  -5   7   1     1794.32     1836.24     42.20 o 
  -4   7   1     2277.40     2404.88     50.06 o 
  -3   7   1     2258.98     2351.74     47.41 o 
  -2   7   1      626.94      602.43     16.24 o 
  -1   7   1      369.35      354.29     25.85 o 
   0   7   1      871.28      881.79     20.27 o 
   1   7   1      301.28      314.45     10.90 o 
   2   7   1      313.05      344.80     16.41 o 
   3   7   1      173.07      173.20     14.15 o 
   4   7   1     1968.08     2044.78     51.93 o 
   5   7   1       24.79       25.91      8.18 o 
   6   7   1       68.55       58.93     10.52 o 
   7   7   1      195.16      223.25     18.14 o 
   8   7   1      252.08      230.61     18.02 o 
   9   7   1      464.34      454.12     34.19 o 
  10   7   1      618.87      515.33     38.84 o 
  -9   8   1      106.27       85.89     33.68 o 
  -8   8   1      812.92      874.94     45.43 o 
  -7   8   1       21.39        9.95     10.80 o 
  -6   8   1      821.03      782.57     43.79 o 
  -5   8   1      187.73      172.98     11.15 o 
  -4   8   1     3348.66     3506.43     73.36 o 
  -3   8   1      582.18      598.85     19.87 o 
  -2   8   1     1481.26     1511.90     42.21 o 
  -1   8   1       61.89       37.10      9.51 o 
   0   8   1      147.68      157.32     10.78 o 
   1   8   1       17.36       30.74      6.93 o 
   2   8   1     1459.92     1509.60     41.55 o 
   3   8   1       45.81       29.85      7.62 o 
   4   8   1      902.79      994.01     27.92 o 
   5   8   1      130.73      123.17     12.56 o 
   6   8   1      556.75      526.34     21.53 o 
   7   8   1      112.40      121.77     17.24 o 
   8   8   1      750.02      817.60     46.30 o 
   9   8   1       45.61       10.99     20.76 o 
  -8   9   1      610.62      538.07     58.10 o 
  -7   9   1      141.79      122.10     32.00 o 
  -6   9   1       13.22       18.74     13.31 o 
  -5   9   1     1474.98     1528.96     46.15 o 
  -4   9   1       25.99       28.88     12.03 o 
  -3   9   1      224.81      243.45     13.81 o 
  -2   9   1      128.11      120.42     10.39 o 
  -1   9   1       11.68       -4.92      7.66 o 
   0   9   1       40.08       43.20     11.44 o 
   1   9   1     2246.15     2386.00     55.48 o 
   2   9   1        1.85       12.77      8.55 o 
   3   9   1     1931.65     2020.75     50.17 o 
   4   9   1      717.85      751.79     39.26 o 
   5   9   1        8.67       10.52     10.50 o 
   6   9   1       74.10       63.58     14.56 o 
   7   9   1      706.90      582.20     39.47 o 
  -6  10   1      156.08      149.25     34.73 o 
  -5  10   1        1.98        3.16     23.79 o 
  -4  10   1       20.38        2.85      9.93 o 
  -3  10   1      663.41      683.28     53.23 o 
  -2  10   1       63.08       47.87     12.05 o 
  -1  10   1      180.41      150.30     12.67 o 
   0  10   1      869.02      858.15     27.17 o 
   1  10   1       30.00       16.22      8.54 o 
   2  10   1      866.51      877.38     30.42 o 
   3  10   1      328.10      270.95     18.67 o 
   4  10   1        9.15        0.84     11.84 o 
   5  10   1     1102.31     1048.36     78.52 o 
   6  10   1       54.53       37.26     35.58 o 
  -3  11   1      128.34      110.31     28.00 o 
  -2  11   1      355.05      344.82     45.68 o 
  -1  11   1       16.88       17.68     26.95 o 
   0  11   1      233.29      189.04     28.42 o 
   1  11   1      129.51      147.47     25.37 o 
   2  11   1      258.84      232.82     30.95 o 
   3  11   1       11.56        2.32     20.21 o 
 -12   0   2      350.88      279.35     41.68 o 
 -10   0   2     1195.27     1269.43     53.91 o 
  -8   0   2      106.97       84.98     13.23 o 
  -6   0   2     3415.58     3476.48     93.61 o 
  -4   0   2     1490.81     1492.90     40.99 o 
  -2   0   2      121.03       89.12      6.38 o 
   0   0   2     4523.09      436.71   2452.48 o 
   2   0   2    39388.53    38512.05    865.05 o 
   4   0   2     7231.67     6951.05    169.47 o 
   6   0   2      970.14      945.21     33.26 o 
   8   0   2     3228.54     3135.99    101.89 o 
  10   0   2     4125.47     4453.83    209.04 o 
  12   0   2     2077.91     2397.11    155.78 o 
 -12   1   2       24.19       27.03     20.33 o 
 -11   1   2      722.37      782.73     41.22 o 
 -10   1   2      262.05      252.50     23.27 o 
  -9   1   2       36.90       39.13      9.25 o 
  -8   1   2     1111.84     1149.98     31.04 o 
  -7   1   2      537.15      623.86     44.73 o 
  -6   1   2     3211.67     3550.24     67.92 o 
  -5   1   2     6379.26     5944.61    104.54 o 
  -4   1   2      419.92      340.69     13.31 o 
  -3   1   2     5266.80     4760.02     82.16 o 
  -2   1   2     1472.74     1543.71     28.61 o 
  -1   1   2     2770.15     2536.00    229.40 o 
   0   1   2     5700.93     5732.56    132.84 o 
   1   1   2     1112.83     1041.42     23.44 o 
   2   1   2    19179.34    20732.96    586.79 o 
   3   1   2    12400.06    12666.12    219.65 o 
   4   1   2     2216.04     2433.73     92.40 o 
   5   1   2     2238.82     2338.01     90.91 o 
   6   1   2      694.25      692.31     19.42 o 
   7   1   2       24.46       43.10      7.83 o 
   8   1   2      769.10      829.56     25.36 o 
   9   1   2     2826.05     2859.40     70.87 o 
  10   1   2       39.29       55.15     16.97 o 
  11   1   2     1852.77     1891.61     80.29 o 
  12   1   2        7.47        0.84     21.14 o 
 -12   2   2      144.66      124.80     39.05 o 
 -11   2   2       91.08       83.03     19.03 o 
 -10   2   2       77.89       55.46     15.40 o 
  -9   2   2      178.69      194.25     13.01 o 
  -8   2   2      160.62      171.06     14.37 o 
  -7   2   2     4362.85     4162.96    105.92 o 
  -6   2   2     3119.74     3039.86     79.12 o 
  -5   2   2     7972.69     7996.87    137.60 o 
  -4   2   2     5735.05     6065.83    107.33 o 
  -3   2   2     4304.33     4150.44     74.40 o 
  -2   2   2     3967.23     3860.18     68.06 o 
  -1   2   2       27.00       33.98      4.14 o 
   0   2   2     4157.02     3823.92     75.91 o 
   1   2   2     8613.06     8109.09    135.45 o 
   2   2   2     2385.17     2684.14     49.09 o 
   3   2   2     4217.48     4298.57    200.15 o 
   4   2   2     2012.51     1984.30    103.55 o 
   5   2   2      941.80      951.74     37.31 o 
   6   2   2      357.32      409.56     40.41 o 
   7   2   2      992.78     1094.53     29.26 o 
   8   2   2      162.61      151.40     13.07 o 
   9   2   2     1430.47     1461.06     42.17 o 
  10   2   2       90.02       79.32     17.80 o 
  11   2   2        1.57      -20.02     20.02 o 
  12   2   2     1444.72     1477.55     77.06 o 
 -12   3   2      317.13      303.60     29.89 o 
 -11   3   2      442.30      469.42     57.15 o 
 -10   3   2      549.99      533.67     24.97 o 
  -9   3   2      273.29      241.21     15.74 o 
  -8   3   2      926.25      928.91     26.91 o 
  -7   3   2     1150.80     1139.80     28.25 o 
  -6   3   2     2867.96     2808.98     55.26 o 
  -5   3   2      438.15      443.48     38.83 o 
  -4   3   2      522.96      556.49     13.78 o 
  -3   3   2     3177.96     3419.05     60.83 o 
  -2   3   2     1193.94     1052.87     34.76 o 
  -1   3   2        7.41       14.44      5.03 o 
   0   3   2     3572.39     3226.34     56.19 o 
   1   3   2        0.82        1.09      3.39 o 
   2   3   2     3217.08     2955.70     52.50 o 
   3   3   2     3217.31     3324.18    100.46 o 
   4   3   2       13.32       -5.49      5.49 o 
   5   3   2     1613.39     1664.30     46.37 o 
   6   3   2     2253.08     2291.03     55.10 o 
   7   3   2     1092.29     1027.09     28.31 o 
   8   3   2     2194.76     2179.60     54.05 o 
   9   3   2        7.56        6.55     11.42 o 
  10   3   2        1.23       16.59     18.85 o 
  11   3   2       39.52       27.80     23.79 o 
  12   3   2      233.17      156.34     31.92 o 
 -12   4   2     1352.51     1336.20     75.70 o 
 -11   4   2        7.31       -4.16     19.32 o 
 -10   4   2      519.20      610.08     28.48 o 
  -9   4   2      970.50      955.34     35.44 o 
  -8   4   2      322.23      336.59     15.03 o 
  -7   4   2      821.45      858.70     24.85 o 
  -6   4   2      169.84      191.77     23.37 o 
  -5   4   2      229.85      213.09      9.40 o 
  -4   4   2      699.29      641.66     22.27 o 
  -3   4   2       18.02       27.48      5.20 o 
  -2   4   2       31.97       16.09      4.01 o 
  -1   4   2      102.32      220.70      9.05 o 
   0   4   2     3379.85     3367.47     58.46 o 
   1   4   2     2054.27     1862.09     34.57 o 
   2   4   2     4650.71     4573.37     79.21 o 
   3   4   2      282.78      267.71     10.45 o 
   4   4   2     7800.92     7704.31    135.55 o 
   5   4   2     1042.39      969.91     24.46 o 
   6   4   2     4956.59     5053.89     95.93 o 
   7   4   2     2002.92     2092.84     49.11 o 
   8   4   2      229.71      214.48     17.65 o 
   9   4   2        3.56        9.80     12.20 o 
  10   4   2       18.46       27.57     16.90 o 
  11   4   2      116.58      103.50     26.52 o 
 -11   5   2     1401.29     1474.85     72.66 o 
 -10   5   2        1.77       -0.55     24.53 o 
  -9   5   2      605.94      640.16     27.88 o 
  -8   5   2      592.36      542.51     20.96 o 
  -7   5   2      405.63      398.01     15.72 o 
  -6   5   2      290.90      307.11     12.83 o 
  -5   5   2     2385.31     2386.12     49.55 o 
  -4   5   2     1559.55     1575.61     37.01 o 
  -3   5   2     1436.64     1323.61     58.43 o 
  -2   5   2      854.55      838.16     27.47 o 
  -1   5   2      252.91      297.31     12.73 o 
   0   5   2       17.75       19.09      5.07 o 
   1   5   2     4056.75     3976.37     70.36 o 
   2   5   2      244.42      253.39     12.28 o 
   3   5   2    13015.57    12952.47    218.37 o 
   4   5   2        8.04        2.20      5.95 o 
   5   5   2     1899.14     1955.24     50.86 o 
   6   5   2      106.67      102.65      9.59 o 
   7   5   2      470.84      475.98     31.84 o 
   8   5   2        9.89       -6.62     10.30 o 
   9   5   2      619.38      620.28     29.48 o 
  10   5   2      189.85      172.11     22.85 o 
  11   5   2      522.67      564.93     41.74 o 
 -11   6   2       73.96       74.40     46.21 o 
 -10   6   2     1448.20     1460.40     68.98 o 
  -9   6   2       29.14       27.40     11.10 o 
  -8   6   2     1317.61     1265.02     43.71 o 
  -7   6   2       69.15       90.29      9.15 o 
  -6   6   2       16.62       20.01      6.24 o 
  -5   6   2      182.18      204.26     10.51 o 
  -4   6   2     3647.29     3713.33     69.11 o 
  -3   6   2      322.99      390.46     24.25 o 
  -2   6   2      831.17      833.00     28.23 o 
  -1   6   2      424.92      427.19     13.28 o 
   0   6   2      897.97      936.49     20.14 o 
   1   6   2      660.33      646.06     28.56 o 
   2   6   2     5372.13     5531.37     99.48 o 
   3   6   2        1.08       -5.57      5.57 o 
   4   6   2     1632.16     1705.03     38.48 o 
   5   6   2      226.23      219.27     11.72 o 
   6   6   2     2184.37     2129.71     53.60 o 
   7   6   2      670.30      679.91     24.60 o 
   8   6   2      212.94      178.37     25.17 o 
   9   6   2      506.44      508.90     34.74 o 
  10   6   2      740.73      664.59     46.96 o 
 -10   7   2       27.41       35.77     17.86 o 
  -9   7   2     1050.99     1047.50     77.36 o 
  -8   7   2     1579.16     1643.41     53.49 o 
  -7   7   2       58.25       49.45      8.77 o 
  -6   7   2     1638.38     1657.37     44.22 o 
  -5   7   2       34.62       21.40      7.60 o 
  -4   7   2        4.18       10.93      6.41 o 
  -3   7   2     1342.76     1346.06     30.33 o 
  -2   7   2       54.22       48.03      5.70 o 
  -1   7   2      118.60      103.72      6.44 o 
   0   7   2     1943.34     2026.39     40.52 o 
   1   7   2     2392.32     2489.05     50.21 o 
   2   7   2      179.19      180.82     17.81 o 
   3   7   2      679.12      729.90     20.74 o 
   4   7   2      515.47      542.11     17.82 o 
   5   7   2     2510.82     2660.49     61.95 o 
   6   7   2      972.79     1032.87     31.30 o 
   7   7   2       22.25       28.71     12.69 o 
   8   7   2     1194.86     1209.57     45.60 o 
   9   7   2       29.09       21.10     17.40 o 
  -9   8   2      658.50      820.37     75.36 o 
  -8   8   2        0.56       -3.91     11.09 o 
  -7   8   2      811.82      753.80     34.89 o 
  -6   8   2      354.62      382.02     17.72 o 
  -5   8   2     2109.47     2150.70     49.54 o 
  -4   8   2      140.03      139.17     11.76 o 
  -3   8   2       72.65       65.12     13.21 o 
  -2   8   2      692.42      709.86     19.66 o 
  -1   8   2      845.26      863.55     22.28 o 
   0   8   2     1147.47     1184.53     45.97 o 
   1   8   2      810.47      841.13     22.61 o 
   2   8   2      426.30      443.05     15.39 o 
   3   8   2       57.11       39.91      8.19 o 
   4   8   2     1257.46     1195.04     33.27 o 
   5   8   2     1126.36     1178.49     40.88 o 
   6   8   2      305.47      283.46     16.58 o 
   7   8   2     1377.65     1398.32     53.49 o 
   8   8   2       40.58       45.68     16.95 o 
  -8   9   2      399.94      346.50     46.94 o 
  -7   9   2       24.09      -11.16     27.79 o 
  -6   9   2      230.02      291.35     44.00 o 
  -5   9   2      687.27      707.69     60.00 o 
  -4   9   2       14.19        6.51      7.87 o 
  -3   9   2      506.76      506.35     18.22 o 
  -2   9   2      298.56      311.58     13.67 o 
  -1   9   2      576.70      619.71     19.64 o 
   0   9   2      810.57      809.23     32.66 o 
   1   9   2      350.31      340.73     16.26 o 
   2   9   2      617.15      627.32     25.28 o 
   3   9   2        9.54        5.45      7.96 o 
   4   9   2      361.43      333.45     15.97 o 
   5   9   2      172.94      156.42     14.65 o 
   6   9   2     1049.38      921.29     47.07 o 
   7   9   2      271.46      247.41     27.65 o 
  -6  10   2      586.88      534.28     55.15 o 
  -5  10   2        1.94       18.95     25.26 o 
  -4  10   2     1034.33     1026.46     77.05 o 
  -3  10   2       56.25       50.81     28.31 o 
  -2  10   2      877.65      858.28     36.84 o 
  -1  10   2      326.20      301.88     17.47 o 
   0  10   2      126.85      137.27     12.96 o 
   1  10   2      157.76      174.44     15.15 o 
   2  10   2      141.82      141.58     12.40 o 
   3  10   2      212.43      224.47     17.06 o 
   4  10   2      145.22      131.63     17.50 o 
   5  10   2       10.17       -2.27     15.61 o 
  -3  11   2     1371.25     1431.49    103.99 o 
  -2  11   2      122.88       73.47     25.47 o 
  -1  11   2      306.21      317.45     41.68 o 
   0  11   2       34.81       20.00     20.63 o 
   1  11   2        4.54       -7.58     25.89 o 
   2  11   2       14.99        6.10     18.31 o 
 -13   0   3     2593.78     2528.05    163.99 o 
 -11   0   3     1768.37     1946.83    106.52 o 
  -9   0   3     2724.75     2824.34     89.06 o 
  -7   0   3      162.54      133.66     14.16 o 
  -5   0   3      243.62      248.85     12.43 o 
  -3   0   3      489.74      427.28     14.63 o 
  -1   0   3     4459.67     4003.68     99.14 o 
   1   0   3    16807.07    17466.25    923.94 o 
   3   0   3    16164.20    14790.89    341.92 o 
   5   0   3     6970.49     7029.44    173.04 o 
   7   0   3     2747.60     2746.04     83.49 o 
   9   0   3       10.37       12.53     13.40 o 
  11   0   3       14.46       46.31     30.31 o 
 -13   1   3        4.56      -28.63     31.84 o 
 -12   1   3     1194.06     1159.65     59.91 o 
 -11   1   3        3.07       -3.29     16.30 o 
 -10   1   3     3475.46     3620.93     84.70 o 
  -9   1   3     1478.28     1516.81     45.61 o 
  -8   1   3      149.51      162.95     14.95 o 
  -7   1   3       71.18       65.57      8.21 o 
  -6   1   3      776.09      712.41     19.43 o 
  -5   1   3       47.41       56.35     10.85 o 
  -4   1   3       70.94      123.35     10.32 o 
  -3   1   3       18.23       47.45      5.41 o 
  -2   1   3      345.09      440.03     18.84 o 
  -1   1   3      949.45      953.86     17.31 o 
   0   1   3     2098.37     1748.55     36.14 o 
   1   1   3     2405.86     2495.68     80.70 o 
   2   1   3    36309.30    36855.74    686.84 o 
   3   1   3     3868.61     3923.10     70.33 o 
   4   1   3     5003.54     4643.17    128.99 o 
   5   1   3     5692.57     5318.00     93.11 o 
   6   1   3      385.20      404.71     18.53 o 
   7   1   3     2193.68     2251.85    113.12 o 
   8   1   3       50.43       65.65      9.88 o 
   9   1   3      215.74      221.91     27.51 o 
  10   1   3      166.21      173.28     21.98 o 
  11   1   3       22.61       -3.95     34.10 o 
  12   1   3        9.09        0.84     19.95 o 
 -12   2   3       79.56      124.64     21.90 o 
 -11   2   3      738.32      645.49     39.50 o 
 -10   2   3      751.91      723.68     61.74 o 
  -9   2   3        3.99       -3.49      9.35 o 
  -8   2   3     3471.81     3477.53     73.16 o 
  -7   2   3      117.33      151.71     11.33 o 
  -6   2   3      321.52      333.97     14.65 o 
  -5   2   3     2656.12     2865.91     54.41 o 
  -4   2   3     3019.47     2710.52    151.59 o 
  -3   2   3        7.64       16.53      4.13 o 
  -2   2   3    13809.55    13804.74    227.26 o 
  -1   2   3     4531.12     4780.98    116.07 o 
   0   2   3     4264.10     4229.56     83.78 o 
   1   2   3      480.11      586.96     13.46 o 
   2   2   3     2900.94     3014.91     54.56 o 
   3   2   3     7001.49     6816.36    229.95 o 
   4   2   3     7219.33     7084.73    120.44 o 
   5   2   3     1947.73     1943.54     73.60 o 
   6   2   3     9301.59     9667.85    213.30 o 
   7   2   3      174.05      192.16     13.95 o 
   8   2   3     1436.63     1444.29     38.26 o 
   9   2   3      254.18      257.61     16.67 o 
  10   2   3       24.28        4.31     34.00 o 
  11   2   3        0.18       27.65     26.25 o 
  12   2   3      432.37      413.37     36.10 o 
 -12   3   3       15.61       -8.19     18.84 o 
 -11   3   3       83.98       73.55     37.26 o 
 -10   3   3      225.33      212.66     17.73 o 
  -9   3   3     3042.02     3122.75     74.33 o 
  -8   3   3      110.76       88.05     16.89 o 
  -7   3   3     1292.82     1386.84     32.54 o 
  -6   3   3       40.31       20.78      5.76 o 
  -5   3   3       16.61       17.79      8.26 o 
  -4   3   3     1462.67     1541.53     30.16 o 
  -3   3   3    15199.21    16380.80    266.14 o 
  -2   3   3       67.91       39.08      8.48 o 
  -1   3   3    24378.91    25354.69    574.97 o 
   0   3   3      498.95      608.54     30.05 o 
   1   3   3      367.42      292.45     21.15 o 
   2   3   3       85.00      160.92      8.09 o 
   3   3   3     2795.55     2939.80     52.86 o 
   4   3   3      516.72      584.25     29.35 o 
   5   3   3     6978.37     6887.42    119.14 o 
   6   3   3      559.37      581.94     19.62 o 
   7   3   3     2383.45     2402.86     53.48 o 
   8   3   3     1332.11     1257.89     35.54 o 
   9   3   3        8.03        1.46     13.09 o 
  10   3   3      562.77      539.37     36.53 o 
  11   3   3       68.68       50.89     20.32 o 
  12   3   3       92.21      107.09     33.72 o 
 -12   4   3        3.81      -19.39     19.39 o 
 -11   4   3      321.60      336.40     31.33 o 
 -10   4   3      327.72      317.95     19.93 o 
  -9   4   3      342.30      343.51     27.95 o 
  -8   4   3      386.37      364.33     19.14 o 
  -7   4   3     2888.16     3077.24     64.43 o 
  -6   4   3      456.55      385.76     13.31 o 
  -5   4   3     2197.63     2117.19     42.50 o 
  -4   4   3     2226.98     2089.09     64.81 o 
  -3   4   3     3870.15     3893.01    103.52 o 
  -2   4   3     9671.76     9784.59    159.43 o 
  -1   4   3      646.94      781.20     29.59 o 
   0   4   3     1707.82     1699.02     53.66 o 
   1   4   3       29.57       46.40      5.01 o 
   2   4   3       91.10      115.73     11.28 o 
   3   4   3      734.10      677.49     18.34 o 
   4   4   3     2444.52     2515.68     48.61 o 
   5   4   3      682.94      690.81     19.56 o 
   6   4   3     2467.02     2461.66     54.55 o 
   7   4   3     1095.20     1081.85     31.21 o 
   8   4   3       67.39       59.95     11.89 o 
   9   4   3     1090.58     1165.12     44.45 o 
  10   4   3      130.48      156.09     20.67 o 
  11   4   3     1237.55     1264.36     66.97 o 
 -11   5   3        2.69      -21.26     21.26 o 
 -10   5   3       13.65        7.92     12.18 o 
  -9   5   3      378.64      330.23     24.03 o 
  -8   5   3      739.45      776.42     39.00 o 
  -7   5   3      106.34       75.87      7.92 o 
  -6   5   3     3776.45     3831.52     78.62 o 
  -5   5   3      400.01      376.40     33.89 o 
  -4   5   3     5585.37     5532.25     97.40 o 
  -3   5   3        7.32       10.34      3.10 o 
  -2   5   3      293.91      281.25     10.25 o 
  -1   5   3      125.82       95.51     11.52 o 
   0   5   3      417.14      434.38     16.20 o 
   1   5   3     1133.29     1270.18     25.72 o 
   2   5   3      394.68      342.64     18.63 o 
   3   5   3     2214.52     2217.05     44.05 o 
   4   5   3      901.17      987.12     26.56 o 
   5   5   3       65.37       73.91      8.51 o 
   6   5   3       54.32       38.20      9.43 o 
   7   5   3     1401.26     1384.89     38.52 o 
   8   5   3     2400.72     2578.00     66.83 o 
   9   5   3        2.47        3.10     22.55 o 
  10   5   3     1042.85     1112.30     60.35 o 
  11   5   3      363.04      313.76     49.79 o 
 -11   6   3       84.99       70.85     25.03 o 
 -10   6   3       22.28       11.06     20.53 o 
  -9   6   3       44.46       36.83     11.27 o 
  -8   6   3      475.64      453.86     21.76 o 
  -7   6   3     2141.70     2200.65     56.41 o 
  -6   6   3       36.22       26.23      7.23 o 
  -5   6   3     3642.28     3770.84     83.47 o 
  -4   6   3        4.02        6.77      4.21 o 
  -3   6   3     3739.81     3765.16     77.76 o 
  -2   6   3     1654.26     1671.01     33.46 o 
  -1   6   3       26.65       13.30      4.35 o 
   0   6   3      938.23      943.50     31.02 o 
   1   6   3     5099.73     5155.37     91.79 o 
   2   6   3       21.78       26.03      6.65 o 
   3   6   3      417.65      392.72     12.68 o 
   4   6   3      196.47      197.44     10.93 o 
   5   6   3      173.81      168.52     10.35 o 
   6   6   3      314.99      311.18     16.19 o 
   7   6   3      592.92      577.91     22.20 o 
   8   6   3       29.14       42.31     14.58 o 
   9   6   3     1516.23     1604.15     78.50 o 
  10   6   3       13.43       27.26     18.71 o 
 -10   7   3        7.23      -25.68     35.37 o 
  -9   7   3      708.27      660.73     39.41 o 
  -8   7   3       44.94       47.81     10.53 o 
  -7   7   3      570.55      592.19     22.08 o 
  -6   7   3      335.72      328.03     30.63 o 
  -5   7   3       85.58       82.01      7.64 o 
  -4   7   3     6587.09     6716.12    147.05 o 
  -3   7   3     1073.01     1124.77     33.97 o 
  -2   7   3      193.85      246.62     11.30 o 
  -1   7   3     4711.79     4696.25    100.36 o 
   0   7   3      116.86      129.13     10.39 o 
   1   7   3      169.51      146.65     25.08 o 
   2   7   3      907.43      882.65     29.11 o 
   3   7   3       30.84       35.69      8.13 o 
   4   7   3        4.44        2.58      9.42 o 
   5   7   3     2214.62     2248.85     53.75 o 
   6   7   3      335.65      381.39     18.06 o 
   7   7   3     1103.68     1126.74     41.85 o 
   8   7   3      482.51      446.85     30.66 o 
   9   7   3        0.28       -1.33     24.74 o 
  -9   8   3      115.65       87.15     36.00 o 
  -8   8   3      979.94     1000.78     79.36 o 
  -7   8   3       26.65       25.47     28.74 o 
  -6   8   3       27.92       21.93      7.23 o 
  -5   8   3     1028.89     1062.93     29.65 o 
  -4   8   3      780.03      823.56     39.26 o 
  -3   8   3      572.19      580.88     28.05 o 
  -2   8   3     1249.39     1255.56     29.10 o 
  -1   8   3      353.14      362.60     22.15 o 
   0   8   3     2496.64     2593.57     54.05 o 
   1   8   3      342.18      386.89     20.97 o 
   2   8   3       45.16       37.38      7.67 o 
   3   8   3      375.36      424.03     24.28 o 
   4   8   3     1403.39     1504.60     39.44 o 
   5   8   3      806.70      819.09     34.61 o 
   6   8   3     2011.90     2030.87     57.54 o 
   7   8   3        2.25       -8.36     20.53 o 
   8   8   3      461.67      382.06     31.40 o 
  -7   9   3      169.84      203.57     39.79 o 
  -6   9   3        3.62       26.31     26.31 o 
  -5   9   3       50.85       70.73     27.79 o 
  -4   9   3        1.93        8.32      6.65 o 
  -3   9   3     1654.53     1763.81     42.91 o 
  -2   9   3      228.06      248.12     52.28 o 
  -1   9   3      316.71      331.60     13.70 o 
   0   9   3     1133.88     1159.05     33.63 o 
   1   9   3      734.86      677.83     22.69 o 
   2   9   3     2036.69     2055.14     53.16 o 
   3   9   3       67.10       72.90      9.49 o 
   4   9   3     1155.87     1210.79     36.10 o 
   5   9   3     1077.79      979.75     45.21 o 
   6   9   3      116.54       89.05     17.44 o 
   7   9   3      737.85      724.67     49.15 o 
  -6  10   3       26.57      -14.95     26.74 o 
  -5  10   3      226.21      176.83     44.84 o 
  -4  10   3      189.02      165.67     33.68 o 
  -3  10   3       79.61       91.57     25.05 o 
  -2  10   3      339.46      349.87     38.94 o 
  -1  10   3      505.11      517.40     25.66 o 
   0  10   3      337.51      311.86     22.65 o 
   1  10   3     2842.74     3137.58     93.80 o 
   2  10   3        0.45        3.01     10.95 o 
   3  10   3     1432.53     1412.94     58.01 o 
   4  10   3      532.94      560.46     33.90 o 
   5  10   3      129.37      128.33     35.26 o 
  -3  11   3       14.98       42.52     35.58 o 
  -2  11   3      109.88       69.47     27.79 o 
  -1  11   3       53.28       36.84     22.31 o 
   0  11   3     1053.54     1100.98     76.00 o 
   1  11   3        2.51      -16.84     20.63 o 
   2  11   3     2228.93     2143.66    131.57 o 
 -12   0   4      459.63      515.97     54.94 o 
 -10   0   4        4.29        4.33     20.21 o 
  -8   0   4     9022.84     9543.31    254.61 o 
  -6   0   4     5335.65     5344.36    134.62 o 
  -4   0   4       43.20       21.13      7.13 o 
  -2   0   4     5875.52     5629.11    136.88 o 
   0   0   4     1121.76     1289.68     34.51 o 
   2   0   4     2000.39     1799.90     47.13 o 
   4   0   4      545.71      441.69     17.12 o 
   6   0   4     2703.45     2712.06     77.60 o 
   8   0   4     4115.13     4295.07    131.22 o 
  10   0   4     1041.28     1015.94     67.36 o 
  12   0   4       18.20       -2.53     29.89 o 
 -12   1   4       87.41      104.74     22.30 o 
 -11   1   4        1.81       15.12     18.80 o 
 -10   1   4       31.25       55.83     15.79 o 
  -9   1   4     1593.00     1611.27     41.21 o 
  -8   1   4      319.97      328.91     14.33 o 
  -7   1   4     6600.10     6304.36    118.55 o 
  -6   1   4       97.31       86.55      8.87 o 
  -5   1   4     3537.87     3677.95     66.19 o 
  -4   1   4     1262.36     1160.27     34.58 o 
  -3   1   4     2625.04     2593.95     47.55 o 
  -2   1   4     1085.13     1064.89     29.10 o 
  -1   1   4        9.21        4.44      3.28 o 
   0   1   4     3973.06     4008.68     81.74 o 
   1   1   4     2363.93     2250.69     47.31 o 
   2   1   4     2958.62     2721.92     50.11 o 
   3   1   4        1.01       34.82      6.63 o 
   4   1   4     1220.19     1145.93     32.12 o 
   5   1   4     3539.42     3631.26     66.79 o 
   6   1   4      318.09      304.08     13.18 o 
   7   1   4     4125.29     4147.69     82.91 o 
   8   1   4        5.06       -8.79     10.22 o 
   9   1   4     2162.00     2139.18     57.33 o 
  10   1   4      122.20      151.32     34.10 o 
  11   1   4       11.86       45.03     22.84 o 
  12   1   4       13.72       27.22     64.63 o 
 -12   2   4       45.33       42.47     27.68 o 
 -11   2   4      643.34      598.73     54.00 o 
 -10   2   4      366.81      374.42     21.69 o 
  -9   2   4      492.36      499.88     18.69 o 
  -8   2   4      861.24      832.71     39.93 o 
  -7   2   4       75.06       72.27      8.56 o 
  -6   2   4     1977.58     1996.78     40.54 o 
  -5   2   4      392.98      263.08     22.73 o 
  -4   2   4     2309.71     2388.89     46.99 o 
  -3   2   4    13480.45    13186.86    217.44 o 
  -2   2   4      669.34      600.24     56.21 o 
  -1   2   4     2877.43     2667.26     54.57 o 
   0   2   4      150.96      128.58      5.17 o 
   1   2   4      109.39      175.44      6.09 o 
   2   2   4     1141.00     1201.01     54.36 o 
   3   2   4     9844.87    10048.71    171.19 o 
   4   2   4     3452.63     3611.55     70.10 o 
   5   2   4      458.27      371.44     13.48 o 
   6   2   4     4790.98     4826.92     92.24 o 
   7   2   4       76.75       73.97     10.58 o 
   8   2   4      803.64      836.34     57.34 o 
   9   2   4      697.39      670.56     36.95 o 
  10   2   4        3.76        5.11     20.03 o 
  11   2   4      220.73      245.99     29.40 o 
  12   2   4       93.85       85.08     25.37 o 
 -12   3   4      342.79      356.44     33.57 o 
 -11   3   4      174.99      114.27     20.02 o 
 -10   3   4     1354.83     1353.41     45.57 o 
  -9   3   4       63.99       50.27     10.64 o 
  -8   3   4      282.28      267.30     13.28 o 
  -7   3   4        6.54       13.50      6.61 o 
  -6   3   4       18.88        5.90      5.18 o 
  -5   3   4      178.44      145.24      8.17 o 
  -4   3   4     7407.56     7623.03    129.30 o 
  -3   3   4     3592.47     3906.35    158.58 o 
  -2   3   4     8740.87     8063.32    209.04 o 
  -1   3   4     1063.45      940.78     41.26 o 
   0   3   4      475.60      444.35     15.16 o 
   1   3   4      363.76      281.68     12.22 o 
   2   3   4       18.08       69.43     10.56 o 
   3   3   4      133.58      122.78      7.26 o 
   4   3   4     3142.74     3083.42     59.25 o 
   5   3   4     1914.02     1862.89     38.07 o 
   6   3   4        6.76        1.11      7.67 o 
   7   3   4       65.44       63.51     17.68 o 
   8   3   4      131.73      141.46     14.23 o 
   9   3   4      312.92      306.38     51.26 o 
  10   3   4      304.20      310.77     28.25 o 
  11   3   4      172.34      136.50     23.77 o 
 -12   4   4      623.59      614.12     88.31 o 
 -11   4   4      402.52      405.12     35.18 o 
 -10   4   4      205.39      195.12     17.46 o 
  -9   4   4      602.02      596.23     25.37 o 
  -8   4   4        4.18        8.93      6.86 o 
  -7   4   4        1.55        2.05      6.51 o 
  -6   4   4      663.38      616.33     18.47 o 
  -5   4   4     1332.66     1266.47     27.36 o 
  -4   4   4      589.42      636.18     15.45 o 
  -3   4   4     4535.72     4467.53     83.92 o 
  -2   4   4     3233.56     3077.61     99.99 o 
  -1   4   4      801.28      946.51     21.79 o 
   0   4   4     1483.61     1168.95     23.19 o 
   1   4   4     1262.28     1469.78     29.04 o 
   2   4   4     3475.94     3348.17     60.76 o 
   3   4   4      235.71      211.06      9.24 o 
   4   4   4       88.18      102.82      9.66 o 
   5   4   4        8.86       15.77      7.92 o 
   6   4   4      178.59      138.61     10.71 o 
   7   4   4      305.97      304.62     15.21 o 
   8   4   4      278.73      292.66     19.55 o 
   9   4   4      198.85      202.71     23.92 o 
  10   4   4        2.05        9.40     18.57 o 
  11   4   4       53.19       56.56     47.79 o 
 -11   5   4      249.81      228.19     33.68 o 
 -10   5   4        3.33        0.80     11.70 o 
  -9   5   4      156.98      157.83     13.65 o 
  -8   5   4       36.83       46.63      8.27 o 
  -7   5   4       91.49      127.87     16.53 o 
  -6   5   4     1286.36     1225.98     41.57 o 
  -5   5   4      836.07      841.81     33.94 o 
  -4   5   4       71.59       86.83     13.19 o 
  -3   5   4      272.57      228.18     17.08 o 
  -2   5   4      286.22      263.84      8.87 o 
  -1   5   4     5310.67     5064.00     99.35 o 
   0   5   4      371.57      370.81     10.15 o 
   1   5   4    10181.43    10109.22    179.53 o 
   2   5   4      153.59      145.08      8.54 o 
   3   5   4     1987.45     2079.29     45.73 o 
   4   5   4      117.13      122.43      8.93 o 
   5   5   4      124.96      131.80     10.53 o 
   6   5   4     1282.04     1322.26     33.82 o 
   7   5   4       94.14      112.57     12.10 o 
   8   5   4       22.74       -1.79     13.13 o 
   9   5   4      120.54      101.06     19.54 o 
  10   5   4       16.67       -7.42     20.82 o 
 -11   6   4      179.46      173.88     41.89 o 
 -10   6   4      115.58      113.36     20.71 o 
  -9   6   4        3.36        2.42     10.84 o 
  -8   6   4      433.50      414.17     20.69 o 
  -7   6   4      300.00      255.83     20.08 o 
  -6   6   4       19.77       21.00      4.93 o 
  -5   6   4      401.32      463.12     21.21 o 
  -4   6   4        9.18        8.81      6.47 o 
  -3   6   4      124.71      123.41     12.69 o 
  -2   6   4     6209.31     6457.17    113.72 o 
  -1   6   4      293.84      292.91     20.02 o 
   0   6   4    14085.74    14308.26    239.75 o 
   1   6   4        0.25        2.99      4.47 o 
   2   6   4     3760.91     3459.00     72.32 o 
   3   6   4      630.77      634.54     17.74 o 
   4   6   4      271.40      275.17     13.40 o 
   5   6   4      256.53      213.81     18.47 o 
   6   6   4       12.50        1.46      8.82 o 
   7   6   4        7.25       -4.83     10.03 o 
   8   6   4      596.46      627.05     36.84 o 
   9   6   4       67.59       67.31     25.14 o 
  10   6   4      153.86      101.02     22.77 o 
 -10   7   4      257.66      235.14     41.68 o 
  -9   7   4       47.18       46.73     29.89 o 
  -8   7   4       11.76       11.62      8.77 o 
  -7   7   4      176.48      144.36     10.97 o 
  -6   7   4     1022.27      999.38     32.83 o 
  -5   7   4        1.63        5.85      4.44 o 
  -4   7   4     2072.87     2153.95     44.91 o 
  -3   7   4     1562.91     1497.11     39.37 o 
  -2   7   4     1262.13     1294.75     38.04 o 
  -1   7   4     4429.58     4719.48     86.79 o 
   0   7   4       49.36       62.87     17.02 o 
   1   7   4     3330.81     3422.61     66.83 o 
   2   7   4      684.85      733.81     19.57 o 
   3   7   4      168.67      177.52      9.82 o 
   4   7   4     1021.58     1030.90     29.38 o 
   5   7   4       19.12        9.92      9.54 o 
   6   7   4      512.62      534.49     37.80 o 
   7   7   4       65.14       70.42     14.18 o 
   8   7   4       11.79       34.01     19.99 o 
   9   7   4        2.39       -8.61     17.19 o 
  -9   8   4      221.10      240.83     43.79 o 
  -8   8   4      103.28       62.31     29.68 o 
  -7   8   4       61.17       13.68     39.37 o 
  -6   8   4       97.98      107.85     11.24 o 
  -5   8   4     1324.62     1400.82     54.89 o 
  -4   8   4      214.25      220.70     17.62 o 
  -3   8   4     2403.12     2496.51     53.90 o 
  -2   8   4      383.26      417.56     12.29 o 
  -1   8   4      297.67      319.62     11.07 o 
   0   8   4      172.85      170.53      9.61 o 
   1   8   4       69.16       56.12      7.75 o 
   2   8   4       28.32       24.32      7.84 o 
   3   8   4     1290.58     1387.75     43.37 o 
   4   8   4        0.31        4.44     11.67 o 
   5   8   4     1165.72     1191.39     36.28 o 
   6   8   4        7.47       -9.98      9.98 o 
   7   8   4       27.75       38.32     21.78 o 
   8   8   4        8.83      -15.77     16.98 o 
  -7   9   4      352.69      326.72     46.10 o 
  -6   9   4      103.14       49.26     26.10 o 
  -5   9   4      539.46      571.12     51.58 o 
  -4   9   4      460.01      498.07     43.58 o 
  -3   9   4      307.60      315.55     28.53 o 
  -2   9   4      875.18      890.37     30.03 o 
  -1   9   4        1.44        5.27      6.10 o 
   0   9   4      169.13      155.39      9.44 o 
   1   9   4      234.91      214.37     11.99 o 
   2   9   4       30.40       14.43      7.29 o 
   3   9   4      126.65      120.83     10.96 o 
   4   9   4      414.40      418.70     26.80 o 
   5   9   4        1.61        2.48     14.10 o 
   6   9   4      211.52      226.21     25.65 o 
   7   9   4       12.53       19.99     19.20 o 
  -6  10   4     1126.89     1225.82     89.47 o 
  -5  10   4       69.22       78.52     27.37 o 
  -4  10   4      359.41      372.19     46.94 o 
  -3  10   4      124.19      175.99     39.79 o 
  -2  10   4       26.28       20.21     21.05 o 
  -1  10   4       79.59       63.79     31.79 o 
   0  10   4      339.81      350.93     38.73 o 
   1  10   4        7.15       -7.73     11.33 o 
   2  10   4      228.09      198.45     18.97 o 
   3  10   4       82.17       92.46     24.52 o 
   4  10   4        1.23        9.63     19.79 o 
   5  10   4       34.93       32.66     17.35 o 
  -2  11   4       14.56       46.31     24.63 o 
  -1  11   4      364.03      450.71     49.89 o 
   0  11   4        1.32       -7.58     22.95 o 
   1  11   4      382.07      327.77     38.10 o 
 -11   0   5      260.19      292.19     37.05 o 
  -9   0   5     1544.81     1546.30     56.58 o 
  -7   0   5     2520.31     2534.96     76.31 o 
  -5   0   5     1349.13     1452.00     41.14 o 
  -3   0   5     5233.35     4579.89    122.52 o 
  -1   0   5    21350.78    20100.41    553.65 o 
   1   0   5     7508.46     6784.84    166.62 o 
   3   0   5      289.58      313.51     14.13 o 
   5   0   5       13.81        9.02      9.82 o 
   7   0   5     1873.20     1937.33     91.89 o 
   9   0   5      600.29      602.28     49.05 o 
  11   0   5     1126.12     1254.66     94.73 o 
 -12   1   5       16.35        7.44     21.44 o 
 -11   1   5       47.84       60.09     21.12 o 
 -10   1   5        7.09        0.90      9.21 o 
  -9   1   5      311.61      298.31     14.69 o 
  -8   1   5     2710.00     2728.89     71.04 o 
  -7   1   5     2793.84     2884.29     81.25 o 
  -6   1   5       31.81       32.53      7.47 o 
  -5   1   5     4226.06     4071.79     73.15 o 
  -4   1   5     5723.65     5302.16     91.10 o 
  -3   1   5     7192.31     7641.37    127.74 o 
  -2   1   5     3877.76     3414.07    120.08 o 
  -1   1   5     1427.62     1353.19     25.41 o 
   0   1   5     3823.14     3763.65     77.36 o 
   1   1   5     7674.83     7830.27    133.14 o 
   2   1   5     3294.18     3146.98     71.89 o 
   3   1   5       21.35       22.37      6.87 o 
   4   1   5      731.78      747.92     18.48 o 
   5   1   5      173.69      189.86     16.45 o 
   6   1   5      973.09      992.00     25.41 o 
   7   1   5     1080.63     1068.38     31.21 o 
   8   1   5       19.70       14.95     11.82 o 
   9   1   5      265.30      290.38     25.58 o 
  10   1   5      479.17      466.92     35.79 o 
  11   1   5      144.47      166.52     25.50 o 
  12   1   5      593.63      631.60     49.59 o 
 -12   2   5      657.49      655.74     44.24 o 
 -11   2   5      113.68       77.56     20.85 o 
 -10   2   5        3.29       -4.84     11.70 o 
  -9   2   5        4.24        2.08     10.30 o 
  -8   2   5      548.48      535.56     25.37 o 
  -7   2   5       21.00       21.81      6.79 o 
  -6   2   5     4071.77     4110.85     76.26 o 
  -5   2   5      410.91      463.59     28.11 o 
  -4   2   5     4808.46     4972.94     86.68 o 
  -3   2   5     4423.59     4634.55     79.46 o 
  -2   2   5     2123.11     2303.84     40.31 o 
  -1   2   5     2848.17     2450.33     50.47 o 
   0   2   5     5354.48     5248.66     91.32 o 
   1   2   5      508.32      635.81     37.65 o 
   2   2   5     6462.23     6773.08    117.65 o 
   3   2   5      306.75      360.29     14.01 o 
   4   2   5       38.26      110.05     17.96 o 
   5   2   5      358.97      400.59     29.44 o 
   6   2   5     1018.26     1067.35     28.23 o 
   7   2   5       96.35       90.05     11.24 o 
   8   2   5     5026.06     5133.07    112.16 o 
   9   2   5      363.97      305.88     48.21 o 
  10   2   5      904.41      919.28     48.44 o 
  11   2   5       51.70       51.47     24.73 o 
 -12   3   5      321.93      278.25     31.34 o 
 -11   3   5      378.97      394.99     25.58 o 
 -10   3   5     1175.68     1235.24     43.04 o 
  -9   3   5        3.65       17.45      8.74 o 
  -8   3   5      465.99      521.11     18.20 o 
  -7   3   5     2066.85     2068.39     46.05 o 
  -6   3   5      144.91      144.39     17.35 o 
  -5   3   5     2720.61     2546.95     48.84 o 
  -4   3   5     1626.92     1626.92     35.25 o 
  -3   3   5      804.93      749.71     15.61 o 
  -2   3   5      100.75      162.55     11.42 o 
  -1   3   5     1076.03     1287.62     45.89 o 
   0   3   5      353.85      361.72     25.61 o 
   1   3   5     2187.74     1917.23     36.99 o 
   2   3   5     6509.83     7077.82    120.51 o 
   3   3   5     7066.10     6875.60    197.38 o 
   4   3   5       34.56       48.47      7.36 o 
   5   3   5      196.97      188.94     12.49 o 
   6   3   5     1060.25     1141.11     46.58 o 
   7   3   5     3655.75     3784.36     82.03 o 
   8   3   5      493.54      482.95     34.18 o 
   9   3   5     3318.98     3486.27    113.17 o 
  10   3   5        8.24       10.06     17.08 o 
  11   3   5      696.19      755.08     50.16 o 
 -12   4   5      864.74      899.56     98.94 o 
 -11   4   5      588.75      614.44     32.12 o 
 -10   4   5      181.69      162.86     17.25 o 
  -9   4   5     2446.28     2474.29     72.30 o 
  -8   4   5      386.61      394.87     17.53 o 
  -7   4   5     3508.33     3680.06     75.50 o 
  -6   4   5     1674.30     1634.86     45.70 o 
  -5   4   5       12.00        8.29     11.33 o 
  -4   4   5      990.81      973.02     20.34 o 
  -3   4   5        3.83       -9.60      9.60 o 
  -2   4   5       34.73       31.16      8.63 o 
  -1   4   5       18.80       16.51     12.95 o 
   0   4   5     1718.02     1637.33     37.01 o 
   1   4   5     2206.08     2626.05     50.27 o 
   2   4   5     2605.19     2738.41     51.79 o 
   3   4   5     2131.31     2133.75     61.20 o 
   4   4   5      965.34      890.43     52.02 o 
   5   4   5     3324.94     3406.41     68.07 o 
   6   4   5        2.09       18.58      8.24 o 
   7   4   5     1266.49     1246.85     36.19 o 
   8   4   5     2056.49     1937.06     54.68 o 
   9   4   5      426.06      418.00     34.00 o 
  10   4   5      876.45      835.47     50.53 o 
  11   4   5        0.93       -5.56     21.79 o 
 -11   5   5        8.08       -0.06     16.63 o 
 -10   5   5     1901.83     1869.71     69.66 o 
  -9   5   5      125.44      152.69     20.36 o 
  -8   5   5     2847.47     3049.92     77.54 o 
  -7   5   5      790.56      756.56     22.02 o 
  -6   5   5     1833.67     1923.62     45.21 o 
  -5   5   5      492.76      486.40     19.87 o 
  -4   5   5       41.26       35.67      9.15 o 
  -3   5   5       61.75       35.68     12.84 o 
  -2   5   5     2782.92     2609.16     71.09 o 
  -1   5   5      894.80      883.34     29.53 o 
   0   5   5      670.61      652.62     15.92 o 
   1   5   5      600.55      557.85     14.21 o 
   2   5   5     2072.89     2205.46     59.70 o 
   3   5   5      177.41      174.37     21.18 o 
   4   5   5     2283.98     2394.57     50.64 o 
   5   5   5       73.84       60.67     11.98 o 
   6   5   5     1699.00     1684.40     43.33 o 
   7   5   5        0.46       -6.48      8.81 o 
   8   5   5     2148.57     2226.12     84.34 o 
   9   5   5       71.80       61.28     18.71 o 
  10   5   5       65.81       63.58     23.04 o 
 -10   6   5        0.33       -8.33     16.76 o 
  -9   6   5     1379.62     1361.26     45.96 o 
  -8   6   5        7.10       14.60      6.97 o 
  -7   6   5      848.44      884.70     65.72 o 
  -6   6   5      359.55      399.61     21.03 o 
  -5   6   5       26.64       30.20     10.51 o 
  -4   6   5       77.58       81.23      4.55 o 
  -3   6   5      346.96      357.81     22.35 o 
  -2   6   5      608.33      673.10     62.21 o 
  -1   6   5     4424.51     4346.44    123.66 o 
   0   6   5       43.85       37.30      4.26 o 
   1   6   5      294.10      284.79     15.48 o 
   2   6   5      466.20      448.30     13.66 o 
   3   6   5     2254.59     2256.69     47.77 o 
   4   6   5      692.89      684.34     22.30 o 
   5   6   5     1773.50     1822.22     45.11 o 
   6   6   5        4.50       -2.86      8.89 o 
   7   6   5     1261.03     1332.50     42.61 o 
   8   6   5      467.01      405.87     32.04 o 
   9   6   5       10.83       33.28     20.13 o 
  10   6   5       11.90       -5.72     28.49 o 
 -10   7   5      353.51      351.14     52.00 o 
  -9   7   5       13.51        4.00     40.21 o 
  -8   7   5      230.67      222.51     37.05 o 
  -7   7   5     1532.30     1558.83     46.45 o 
  -6   7   5      131.76      133.39     14.92 o 
  -5   7   5      834.89      836.71     27.03 o 
  -4   7   5      454.82      425.10     24.59 o 
  -3   7   5      685.46      709.03     34.01 o 
  -2   7   5      954.13      985.64     38.60 o 
  -1   7   5       60.56       78.66     15.74 o 
   0   7   5      454.27      513.26     19.29 o 
   1   7   5     2862.65     2872.46     60.06 o 
   2   7   5        1.17       -0.53      5.88 o 
   3   7   5      283.94      279.17     13.00 o 
   4   7   5     1744.79     1806.04     44.99 o 
   5   7   5      371.99      374.57     17.10 o 
   6   7   5      689.25      661.45     25.11 o 
   7   7   5      629.48      596.04     33.98 o 
   8   7   5      217.43      230.64     35.47 o 
   9   7   5      741.25      695.84     48.00 o 
  -9   8   5      187.58      202.72     42.94 o 
  -8   8   5       47.05       50.31     40.63 o 
  -7   8   5        2.67       -6.32     28.00 o 
  -6   8   5     3029.17     3087.81     96.96 o 
  -5   8   5     1094.76      947.73     64.63 o 
  -4   8   5     2245.40     2261.49     78.94 o 
  -3   8   5      243.04      242.52     23.78 o 
  -2   8   5      190.89      160.09     18.08 o 
  -1   8   5      185.06      177.01      8.14 o 
   0   8   5      535.74      555.90     23.52 o 
   1   8   5        0.15       -1.06      6.51 o 
   2   8   5     3010.74     3249.21     65.86 o 
   3   8   5      207.59      170.62     15.03 o 
   4   8   5      174.91      185.42     13.30 o 
   5   8   5      297.49      255.43     15.86 o 
   6   8   5      185.23      192.94     20.91 o 
   7   8   5      134.03      146.96     25.53 o 
   8   8   5      263.91      173.56     27.42 o 
  -7   9   5      419.85      337.03     45.05 o 
  -6   9   5       31.89       68.84     38.73 o 
  -5   9   5     1049.15     1083.51     79.15 o 
  -4   9   5      716.89      717.64     55.36 o 
  -3   9   5      862.35      816.16     61.47 o 
  -2   9   5      548.30      520.18     43.16 o 
  -1   9   5     1117.68     1095.94     30.14 o 
   0   9   5     1720.89     1743.78     45.51 o 
   1   9   5      516.02      499.82     19.00 o 
   2   9   5       86.81       82.29     17.35 o 
   3   9   5      402.83      358.98     18.38 o 
   4   9   5       22.99        9.44     14.84 o 
   5   9   5       29.53       40.25     17.10 o 
   6   9   5      102.93       80.80     25.37 o 
  -5  10   5       19.06       23.58     30.52 o 
  -4  10   5       27.42        4.00     26.52 o 
  -3  10   5      835.04      831.95     64.00 o 
  -2  10   5       77.63       59.15     26.52 o 
  -1  10   5      964.04      951.31     69.89 o 
   0  10   5       28.26       30.95     23.16 o 
   1  10   5      549.46      522.28     46.31 o 
   2  10   5      147.40      147.36     30.10 o 
   3  10   5       15.49       -0.84     29.26 o 
   4  10   5       82.26       80.27     28.52 o 
  -1  11   5        4.23       18.53     24.63 o 
   0  11   5      429.77      395.55     44.42 o 
 -12   0   6     1687.90     1719.68    120.62 o 
 -10   0   6     3997.83     4164.82    137.37 o 
  -8   0   6     9093.97     9742.67    249.37 o 
  -6   0   6     1057.18     1158.85     39.95 o 
  -4   0   6     3342.11     3145.03     83.15 o 
  -2   0   6     8069.40     7971.68    192.41 o 
   0   0   6       68.56       99.23      8.00 o 
   2   0   6     7238.76     6993.92    165.96 o 
   4   0   6     9016.03     9207.30    321.87 o 
   6   0   6      781.06      767.10     31.96 o 
   8   0   6        0.70       -3.47     13.99 o 
  10   0   6      722.77      675.96     60.21 o 
 -12   1   6      109.96      104.28     23.40 o 
 -11   1   6     2881.25     2897.51    105.32 o 
 -10   1   6      226.79      251.78     16.55 o 
  -9   1   6     2434.97     2483.82     59.34 o 
  -8   1   6     3316.10     3548.00     85.68 o 
  -7   1   6     1517.33     1574.75     77.63 o 
  -6   1   6      925.14      825.07     21.34 o 
  -5   1   6      251.11      227.98     22.18 o 
  -4   1   6     1020.52     1074.24     22.31 o 
  -3   1   6    10844.54    11242.77    231.08 o 
  -2   1   6      876.86     1067.96     68.52 o 
  -1   1   6     2482.97     2559.15     46.75 o 
   0   1   6       68.72      152.22      6.02 o 
   1   1   6     3128.06     3277.01     58.92 o 
   2   1   6     2310.66     2374.17    123.36 o 
   3   1   6     5853.19     5722.40    101.39 o 
   4   1   6      159.07      150.99      9.04 o 
   5   1   6     6137.83     5884.33    135.85 o 
   6   1   6      918.37      947.74     26.12 o 
   7   1   6      236.37      214.09     18.96 o 
   8   1   6     1463.30     1524.68     51.02 o 
   9   1   6      312.98      277.94     29.92 o 
  10   1   6      298.09      287.66     27.11 o 
  11   1   6      120.44      125.03     28.71 o 
 -12   2   6      231.92      219.49     25.00 o 
 -11   2   6       53.32       34.96     19.31 o 
 -10   2   6      928.77      908.00     34.56 o 
  -9   2   6     1300.69     1327.70     42.48 o 
  -8   2   6      586.21      663.42     21.04 o 
  -7   2   6     2540.90     2556.25     53.43 o 
  -6   2   6        8.65       10.60      5.21 o 
  -5   2   6     1254.84     1276.60     27.83 o 
  -4   2   6      137.98      142.69     17.84 o 
  -3   2   6      724.05      821.93     32.93 o 
  -2   2   6      667.71      783.09     15.92 o 
  -1   2   6     1000.12      855.35     16.72 o 
   0   2   6     4336.98     4374.63    146.58 o 
   1   2   6     2072.99     1995.50     37.64 o 
   2   2   6      827.68      655.13     19.90 o 
   3   2   6     3812.77     3601.47     90.18 o 
   4   2   6     8175.89     8228.18    140.88 o 
   5   2   6     1616.07     1690.08     37.22 o 
   6   2   6      804.38      807.42     34.76 o 
   7   2   6     2290.00     2288.43     54.10 o 
   8   2   6      291.77      262.98     16.13 o 
   9   2   6     1291.89     1378.02     58.70 o 
  10   2   6        1.34        8.00     17.27 o 
  11   2   6        0.59       -3.35     20.68 o 
 -12   3   6      634.55      627.25     44.51 o 
 -11   3   6       45.29       38.62     15.17 o 
 -10   3   6        2.05        6.62     10.00 o 
  -9   3   6        0.00        3.97      7.30 o 
  -8   3   6      574.40      598.06     20.69 o 
  -7   3   6      316.21      326.89     13.46 o 
  -6   3   6     1810.53     1790.59     38.65 o 
  -5   3   6      192.43      213.87     20.30 o 
  -4   3   6     2255.77     2105.14     44.83 o 
  -3   3   6     2992.09     2814.96     48.13 o 
  -2   3   6     4933.03     4746.27    115.73 o 
  -1   3   6      980.48     1028.89     53.56 o 
   0   3   6     9174.15     8897.41    148.69 o 
   1   3   6      291.76      307.85     16.84 o 
   2   3   6     3915.06     3797.15     68.29 o 
   3   3   6       46.65       40.43      6.72 o 
   4   3   6      101.12      125.87      8.62 o 
   5   3   6     1311.21     1368.00     32.17 o 
   6   3   6     2494.90     2502.96     55.64 o 
   7   3   6      707.50      716.22     24.36 o 
   8   3   6     1034.00     1122.09     42.21 o 
   9   3   6        0.46       -8.63     17.95 o 
  10   3   6      383.81      342.62     34.13 o 
  11   3   6      527.33      556.71     78.94 o 
 -12   4   6       12.78       23.25     20.15 o 
 -11   4   6      303.77      254.43     25.99 o 
 -10   4   6      739.22      763.65     43.73 o 
  -9   4   6       14.70       31.28      9.21 o 
  -8   4   6      179.47      146.47     10.91 o 
  -7   4   6     1665.90     1622.14     54.27 o 
  -6   4   6      378.08      378.04     18.02 o 
  -5   4   6     1069.44     1057.15     23.27 o 
  -4   4   6     5024.90     4793.11     96.34 o 
  -3   4   6        3.60        2.59      9.44 o 
  -2   4   6     7208.29     7073.09    334.93 o 
  -1   4   6     5480.34     6075.78    260.51 o 
   0   4   6      415.79      504.90     33.67 o 
   1   4   6     6258.49     6336.46    137.28 o 
   2   4   6        6.34       -1.64      4.98 o 
   3   4   6      706.13      707.78     33.70 o 
   4   4   6     1739.90     1712.74     66.51 o 
   5   4   6      852.82      880.41     24.79 o 
   6   4   6        1.55       -0.19      9.72 o 
   7   4   6       80.77       68.58     13.71 o 
   8   4   6       43.77       26.11     15.98 o 
   9   4   6     1248.87     1193.43     56.02 o 
  10   4   6      444.32      469.29     34.87 o 
 -11   5   6      952.09      921.66     53.60 o 
 -10   5   6        6.95       29.06     18.08 o 
  -9   5   6      799.35      781.70     30.41 o 
  -8   5   6        0.64        5.63      9.06 o 
  -7   5   6      190.01      193.96     10.20 o 
  -6   5   6      168.86      168.87      7.75 o 
  -5   5   6     3806.57     3906.12     72.35 o 
  -4   5   6        9.47        8.00     10.56 o 
  -3   5   6     5095.06     5248.11    142.85 o 
  -2   5   6       34.44       27.49     21.26 o 
  -1   5   6     2593.98     2631.19    126.83 o 
   0   5   6      254.17      274.66      8.66 o 
   1   5   6      351.87      412.75     14.92 o 
   2   5   6       48.46       71.54     14.58 o 
   3   5   6     3642.99     3854.30     73.36 o 
   4   5   6        0.07        5.90      7.50 o 
   5   5   6     1313.33     1306.67     33.14 o 
   6   5   6       12.32        7.63      8.56 o 
   7   5   6      295.55      299.49     17.86 o 
   8   5   6      351.95      308.37     61.05 o 
   9   5   6      229.02      215.76     24.85 o 
  10   5   6        0.70       23.74     37.47 o 
 -10   6   6      841.38      806.27     74.73 o 
  -9   6   6      333.65      317.41     23.30 o 
  -8   6   6       65.03       73.01      9.64 o 
  -7   6   6       31.68       27.02     10.39 o 
  -6   6   6     1159.26     1264.36     30.70 o 
  -5   6   6     1401.54     1426.61     52.21 o 
  -4   6   6      954.65     1016.56     39.37 o 
  -3   6   6        9.64       24.70     11.60 o 
  -2   6   6     4893.65     4935.19    152.83 o 
  -1   6   6     1098.03     1089.12     38.30 o 
   0   6   6      216.79      188.88      6.90 o 
   1   6   6      373.34      381.37     11.85 o 
   2   6   6     1112.72     1165.38     28.24 o 
   3   6   6      454.71      434.37     26.86 o 
   4   6   6     1637.00     1611.43     45.68 o 
   5   6   6      239.30      249.40     21.74 o 
   6   6   6      267.26      268.62     15.54 o 
   7   6   6      220.44      201.56     23.20 o 
   8   6   6      338.36      346.77     37.79 o 
   9   6   6       23.55       21.83     18.96 o 
  -9   7   6       86.63       70.52     47.15 o 
  -8   7   6     1174.32     1158.03     80.42 o 
  -7   7   6       80.26       68.04      5.88 o 
  -6   7   6      606.96      628.38     46.52 o 
  -5   7   6      623.52      682.44     34.58 o 
  -4   7   6      183.67      152.72     20.10 o 
  -3   7   6     1136.10     1204.67     46.51 o 
  -2   7   6      110.71      114.06     15.40 o 
  -1   7   6     1616.26     1629.62     55.08 o 
   0   7   6     1167.05     1099.49     25.40 o 
   1   7   6       78.98       63.47      6.36 o 
   2   7   6      620.96      634.40     18.50 o 
   3   7   6     1332.79     1316.83     34.57 o 
   4   7   6       56.09       41.24      8.92 o 
   5   7   6       22.25       19.08      9.42 o 
   6   7   6      702.16      714.11     30.08 o 
   7   7   6      206.87      193.82     21.87 o 
   8   7   6      419.64      352.66     33.43 o 
  -8   8   6      138.47      105.89     46.94 o 
  -7   8   6     1617.05     1660.11    109.89 o 
  -6   8   6      158.42      211.99     45.47 o 
  -5   8   6      826.66      847.95     58.94 o 
  -4   8   6      225.73      203.99     27.79 o 
  -3   8   6       62.38       90.36     22.31 o 
  -2   8   6     1046.21     1007.57     45.17 o 
  -1   8   6      884.87      883.67     40.38 o 
   0   8   6      265.44      259.76     15.56 o 
   1   8   6      981.01     1081.57     27.68 o 
   2   8   6        1.88        1.61      6.09 o 
   3   8   6      237.06      241.99     29.29 o 
   4   8   6       31.94       25.69     10.59 o 
   5   8   6       22.24       38.53     10.92 o 
   6   8   6      176.75      126.62     15.66 o 
   7   8   6     1158.86     1131.56     61.77 o 
  -7   9   6      203.41      167.99     53.68 o 
  -6   9   6     1165.17     1033.83     83.57 o 
  -5   9   6       43.61       56.84     28.42 o 
  -4   9   6      101.19      131.57     37.05 o 
  -3   9   6       62.39       48.84     24.42 o 
  -2   9   6      794.21      804.37     56.42 o 
  -1   9   6      123.52      111.15     30.52 o 
   0   9   6     1022.21     1032.56     95.15 o 
   1   9   6       92.67       96.30     11.14 o 
   2   9   6      776.50      720.35     34.52 o 
   3   9   6     1164.28     1183.93     57.89 o 
   4   9   6       43.69       48.46     17.47 o 
   5   9   6     1215.52     1191.18     63.11 o 
   6   9   6      319.43      332.67     30.23 o 
  -5  10   6      230.76      169.46     35.16 o 
  -4  10   6      357.39      395.55     54.52 o 
  -3  10   6        0.21      -21.89     23.37 o 
  -2  10   6      248.04      249.67     35.79 o 
  -1  10   6      561.49      597.02     52.84 o 
   0  10   6      207.42      188.20     30.10 o 
   1  10   6      113.27      139.99     37.05 o 
   2  10   6      712.18      652.38     59.36 o 
   3  10   6       12.78       11.58     23.16 o 
   4  10   6     3203.88     3226.11    200.20 o 
 -11   0   7      175.81      159.57     30.73 o 
  -9   0   7      600.09      595.45     30.51 o 
  -7   0   7     2268.14     2349.23     70.99 o 
  -5   0   7    10329.99     9724.08    238.13 o 
  -3   0   7     4419.80     4279.15    102.56 o 
  -1   0   7      600.58      651.12     19.78 o 
   1   0   7     5026.81     4512.37    113.42 o 
   3   0   7       61.05       60.20     10.90 o 
   5   0   7       48.99       21.71     14.51 o 
   7   0   7      143.33      151.45     18.74 o 
   9   0   7     2426.86     2760.25    138.10 o 
  11   0   7      674.09      728.59     80.84 o 
 -12   1   7      278.60      271.46     30.85 o 
 -11   1   7      225.23      225.11     30.21 o 
 -10   1   7       30.07       22.17     12.70 o 
  -9   1   7      176.15      171.27     15.77 o 
  -8   1   7      165.32      177.91     10.98 o 
  -7   1   7      885.27      966.86     32.90 o 
  -6   1   7     4699.02     4737.54     89.50 o 
  -5   1   7      779.96      783.24     26.61 o 
  -4   1   7     6924.56     6588.77    131.10 o 
  -3   1   7      176.66      136.14     24.00 o 
  -2   1   7      370.30      348.56      9.34 o 
  -1   1   7     3182.91     3065.07     80.16 o 
   0   1   7       48.42       61.90      6.87 o 
   1   1   7     1962.66     1945.19     97.41 o 
   2   1   7      474.07      399.32     11.18 o 
   3   1   7     1960.69     1788.57     37.74 o 
   4   1   7      267.08      215.20     16.07 o 
   5   1   7      565.37      563.50     30.54 o 
   6   1   7      113.98      118.40     10.55 o 
   7   1   7     1296.07     1341.65     37.57 o 
   8   1   7     1255.76     1194.09     37.56 o 
   9   1   7       37.47       26.86     17.53 o 
  10   1   7      543.54      640.52     45.08 o 
  11   1   7      424.72      369.18     70.84 o 
 -12   2   7       12.43        8.31     17.69 o 
 -11   2   7        9.84       15.52     20.10 o 
 -10   2   7      938.00      990.10     36.93 o 
  -9   2   7      387.84      397.19     17.87 o 
  -8   2   7      717.22      767.67     22.91 o 
  -7   2   7        3.04        3.55     12.21 o 
  -6   2   7      433.60      448.28     13.82 o 
  -5   2   7     1324.12     1283.69     28.45 o 
  -4   2   7     2748.65     2644.11     49.37 o 
  -3   2   7     3117.16     2833.51     84.80 o 
  -2   2   7     1962.56     2049.57     47.43 o 
  -1   2   7      588.88      675.69     23.58 o 
   0   2   7     4925.30     5045.75     88.47 o 
   1   2   7      217.88      222.91     15.56 o 
   2   2   7      648.00      600.98     15.72 o 
   3   2   7      758.08      754.44     18.53 o 
   4   2   7     1401.92     1368.57     35.64 o 
   5   2   7        1.47        0.60      8.13 o 
   6   2   7     1047.44     1074.33     29.87 o 
   7   2   7      528.68      551.65     20.71 o 
   8   2   7      211.09      246.76     20.04 o 
   9   2   7      532.79      532.53     34.70 o 
  10   2   7      614.53      533.39     43.58 o 
  11   2   7        3.35      -23.33     25.44 o 
 -12   3   7      328.43      353.32     35.15 o 
 -11   3   7      428.62      414.01     26.21 o 
 -10   3   7      181.41      164.79     14.91 o 
  -9   3   7     1769.23     1873.00     56.74 o 
  -8   3   7      253.34      235.18     12.38 o 
  -7   3   7      523.64      551.03     22.97 o 
  -6   3   7        2.49        0.90      5.16 o 
  -5   3   7      576.34      629.01     16.51 o 
  -4   3   7       43.35       42.54      4.07 o 
  -3   3   7     4131.30     3981.71     73.48 o 
  -2   3   7      271.62      252.67     25.80 o 
  -1   3   7     8703.72     8359.67    138.13 o 
   0   3   7      264.24      338.87     24.64 o 
   1   3   7     1085.36     1053.06     22.19 o 
   2   3   7     1789.27     1698.79     34.61 o 
   3   3   7      322.47      358.22     12.08 o 
   4   3   7      369.08      415.83     24.13 o 
   5   3   7     2308.29     2333.25     50.87 o 
   6   3   7      373.38      364.88     22.76 o 
   7   3   7      297.08      290.69     16.33 o 
   8   3   7      445.13      429.78     29.25 o 
   9   3   7       12.31      -17.56     17.56 o 
  10   3   7       55.83       66.19     41.47 o 
  11   3   7      583.07      596.95     86.31 o 
 -11   4   7      521.20      547.98     34.50 o 
 -10   4   7      600.60      544.15     27.61 o 
  -9   4   7       91.26       93.56     11.74 o 
  -8   4   7     1305.64     1389.39     37.93 o 
  -7   4   7        7.46        7.24      5.05 o 
  -6   4   7      114.92      130.52      8.19 o 
  -5   4   7      809.80      823.92     18.83 o 
  -4   4   7     2665.09     2710.28     82.10 o 
  -3   4   7      323.39      388.88     18.81 o 
  -2   4   7     2511.02     2604.22     73.04 o 
  -1   4   7       10.95        8.53      9.08 o 
   0   4   7     2437.34     2474.40     45.24 o 
   1   4   7     4906.50     4739.06     84.57 o 
   2   4   7      123.90      130.48      7.46 o 
   3   4   7     4137.60     4129.17     78.24 o 
   4   4   7     1424.17     1442.04     34.24 o 
   5   4   7      339.96      325.78     30.02 o 
   6   4   7      369.88      317.54     15.61 o 
   7   4   7       52.45       35.20     11.33 o 
   8   4   7      450.15      469.46     29.59 o 
   9   4   7       20.24       11.02     17.79 o 
  10   4   7      142.11       93.13     27.25 o 
 -11   5   7        4.95      -38.52     43.37 o 
 -10   5   7      456.61      449.94     30.24 o 
  -9   5   7       17.57       35.26     11.29 o 
  -8   5   7       46.64       49.57      8.76 o 
  -7   5   7      603.02      616.00     20.30 o 
  -6   5   7      270.27      302.57     18.77 o 
  -5   5   7      106.24      102.90     18.63 o 
  -4   5   7      252.81      305.24     20.86 o 
  -3   5   7       49.42       36.39     15.62 o 
  -2   5   7      244.27      308.82     17.56 o 
  -1   5   7      452.16      480.29     23.11 o 
   0   5   7     3108.07     3164.80     59.20 o 
   1   5   7      596.50      570.15     33.64 o 
   2   5   7    11026.82    11325.07    223.94 o 
   3   5   7      700.54      692.18     28.38 o 
   4   5   7     2894.26     2901.51     87.45 o 
   5   5   7      429.59      449.67     17.73 o 
   6   5   7       56.41       67.66     10.08 o 
   7   5   7        3.47       -5.45     13.79 o 
   8   5   7       14.75       23.39     19.04 o 
   9   5   7        0.33       -1.68     18.43 o 
  10   5   7       79.01       63.03     32.21 o 
 -10   6   7      162.02       95.36     35.16 o 
  -9   6   7     1220.01     1254.24     88.63 o 
  -8   6   7        2.79       -9.99     11.68 o 
  -7   6   7        4.40        0.17      4.90 o 
  -6   6   7       28.46       32.85     15.62 o 
  -5   6   7       11.95       29.00     14.10 o 
  -4   6   7     1532.59     1594.76     56.23 o 
  -3   6   7       69.65       58.14     12.95 o 
  -2   6   7       12.10       -2.42     11.31 o 
  -1   6   7      659.74      619.89     28.26 o 
   0   6   7      323.34      348.53     12.09 o 
   1   6   7     3402.39     3482.49     82.13 o 
   2   6   7      168.66      164.84     15.62 o 
   3   6   7     3907.38     4105.01     85.82 o 
   4   6   7        3.58        4.87      7.48 o 
   5   6   7      495.44      534.56     20.16 o 
   6   6   7      198.14      163.91     16.40 o 
   7   6   7        2.97       -3.61     17.26 o 
   8   6   7      337.74      337.39     38.52 o 
   9   6   7       70.40       81.98     29.26 o 
  -9   7   7      198.47      290.51     55.15 o 
  -8   7   7      196.36      142.31     34.31 o 
  -7   7   7      515.32      497.23     45.68 o 
  -6   7   7       18.23       38.31     24.84 o 
  -5   7   7       51.72       44.00     22.31 o 
  -4   7   7      296.59      279.98     37.47 o 
  -3   7   7      412.11      399.94     25.50 o 
  -2   7   7       83.07       67.32     14.28 o 
  -1   7   7      585.67      594.59     29.64 o 
   0   7   7     1291.83     1370.74     29.77 o 
   1   7   7      110.18      137.63     23.37 o 
   2   7   7      976.57     1057.94     28.68 o 
   3   7   7      675.90      639.31     22.12 o 
   4   7   7      567.32      516.54     23.34 o 
   5   7   7      366.44      360.37     19.48 o 
   6   7   7      248.52      227.41     18.99 o 
   7   7   7      750.85      729.92     45.77 o 
   8   7   7        8.08       -7.44     22.10 o 
  -8   8   7      450.90      399.55     61.89 o 
  -7   8   7        5.94       19.79     30.10 o 
  -6   8   7      350.96      389.87     50.10 o 
  -5   8   7       65.26       50.73     27.79 o 
  -4   8   7      192.04      179.78     30.10 o 
  -3   8   7       41.88       76.00     31.58 o 
  -2   8   7     2206.02     2205.46     83.06 o 
  -1   8   7      262.09      244.49     23.26 o 
   0   8   7      615.78      601.49     30.55 o 
   1   8   7        3.84        5.06      6.78 o 
   2   8   7      121.99      116.75     11.13 o 
   3   8   7      656.62      603.02     30.32 o 
   4   8   7     1100.83     1058.24     39.22 o 
   5   8   7      129.30      133.74     16.83 o 
   6   8   7     1142.20     1233.86     56.82 o 
   7   8   7       14.20        9.15     16.00 o 
  -7   9   7      128.41      145.46     51.15 o 
  -6   9   7      700.95      669.01     61.47 o 
  -5   9   7       17.38       22.74     25.89 o 
  -4   9   7      540.63      586.91     56.63 o 
  -3   9   7     1384.49     1370.44     85.47 o 
  -2   9   7      100.94       69.68     23.58 o 
   0   9   7       48.02       35.16     21.89 o 
   1   9   7       96.68       93.33     20.42 o 
   2   9   7      208.70      188.91     25.16 o 
   3   9   7       60.14       26.51     11.47 o 
   4   9   7       69.08       70.96     14.52 o 
   5   9   7     1227.85     1205.22     64.23 o 
  -4  10   7       81.42       62.31     41.26 o 
  -3  10   7      793.23      848.79     73.05 o 
  -2  10   7      440.99      435.97     46.52 o 
  -1  10   7      170.60      118.73     39.58 o 
   0  10   7      173.96      147.99     30.95 o 
   1  10   7        7.31       15.37     25.47 o 
   2  10   7       42.82       40.21     35.58 o 
 -12   0   8       11.26       18.74     26.10 o 
 -10   0   8      245.11      265.43     25.99 o 
  -8   0   8      522.11      538.81     26.86 o 
  -6   0   8      664.13      587.38     23.25 o 
  -4   0   8      325.74      434.36     16.67 o 
  -2   0   8     7491.95     7550.29    210.62 o 
   0   0   8    28713.18    29841.42    981.41 o 
   2   0   8     9333.83     9525.29    227.81 o 
   4   0   8     1425.38     1357.27     51.89 o 
   6   0   8     2895.44     2819.06     83.71 o 
   8   0   8      349.08      473.87     47.79 o 
  10   0   8      127.99      159.15     45.26 o 
 -12   1   8        8.98       11.47     21.58 o 
 -11   1   8        1.74      -23.59     25.47 o 
 -10   1   8      167.68      146.15     14.65 o 
  -9   1   8      490.31      470.83     19.04 o 
  -8   1   8      141.60      140.13     12.40 o 
  -7   1   8      950.73     1030.23     43.21 o 
  -6   1   8     3310.46     3320.79    121.66 o 
  -5   1   8      347.31      363.52     15.33 o 
  -4   1   8      690.52      676.13     23.59 o 
  -3   1   8      254.82      251.39      8.16 o 
  -2   1   8     5377.17     5095.53     86.04 o 
  -1   1   8    14281.24    15466.13    254.13 o 
   0   1   8      348.16      378.85     45.61 o 
   1   1   8    10425.92    10435.68    175.09 o 
   2   1   8     1185.27     1339.84     30.84 o 
   3   1   8     1098.24     1040.88     23.74 o 
   4   1   8      442.60      461.65     15.60 o 
   5   1   8        6.96        7.81      7.33 o 
   6   1   8      725.99      671.87     27.74 o 
   7   1   8      590.84      552.80     22.28 o 
   8   1   8       50.39       57.26     22.02 o 
   9   1   8      124.09      132.94     23.77 o 
  10   1   8      159.11      168.91     26.96 o 
  11   1   8      616.86      554.87     49.40 o 
 -12   2   8      145.54      132.51     32.31 o 
 -11   2   8      663.63      701.83     35.57 o 
 -10   2   8        9.40       -3.27     12.73 o 
  -9   2   8      600.30      625.52     22.83 o 
  -8   2   8       43.07       42.11     10.65 o 
  -7   2   8       29.31       38.73      7.39 o 
  -6   2   8     2005.20     2016.01     44.09 o 
  -5   2   8     5709.08     5757.58    101.42 o 
  -4   2   8        6.31       10.13      4.80 o 
  -3   2   8     5067.48     4653.57     80.31 o 
  -2   2   8     4759.32     4539.57    100.05 o 
  -1   2   8     2145.23     2272.66     41.88 o 
   0   2   8     1079.84     1078.43     23.29 o 
   1   2   8        1.83       -5.43      5.43 o 
   2   2   8        8.30        7.63      5.44 o 
   3   2   8      737.20      655.83     24.03 o 
   4   2   8     1132.42     1264.77     31.06 o 
   5   2   8     2118.19     2072.72     47.75 o 
   6   2   8      281.55      275.99     18.35 o 
   7   2   8        0.94       -2.24     10.72 o 
   8   2   8       95.50      102.45     20.29 o 
   9   2   8      179.95      113.97     24.68 o 
  10   2   8       13.29       23.31     27.90 o 
 -12   3   8      174.86      147.28     29.82 o 
 -11   3   8      299.02      300.46     30.59 o 
 -10   3   8     2641.03     2826.30     82.40 o 
  -9   3   8       33.49       49.85     11.49 o 
  -8   3   8      105.84      113.95      9.31 o 
  -7   3   8      431.92      450.51     24.10 o 
  -6   3   8      388.73      392.67     14.72 o 
  -5   3   8      285.67      233.47     22.30 o 
  -4   3   8     2468.91     2410.00     45.20 o 
  -3   3   8      882.53      919.29     19.72 o 
  -2   3   8     6513.22     6688.66    109.97 o 
  -1   3   8      632.31      667.90     15.71 o 
   0   3   8       25.07       28.09      4.63 o 
   1   3   8      141.95      138.01      8.41 o 
   2   3   8        8.40        4.15      5.50 o 
   3   3   8      226.59      240.20     13.92 o 
   4   3   8     1862.22     2072.38     56.09 o 
   5   3   8      964.86      961.64     28.27 o 
   6   3   8      482.47      483.70     19.77 o 
   7   3   8      336.60      334.57     31.57 o 
   8   3   8      169.24      211.41     23.35 o 
   9   3   8       45.49       41.32     18.79 o 
  10   3   8     1380.76     1261.75     71.08 o 
 -11   4   8      337.47      246.20     27.82 o 
 -10   4   8      195.98      206.03     16.89 o 
  -9   4   8      379.89      390.43     25.73 o 
  -8   4   8     4513.01     4688.16    115.65 o 
  -7   4   8      203.51      197.67     10.42 o 
  -6   4   8     1362.35     1379.61     31.22 o 
  -5   4   8     1025.57      995.11     27.56 o 
  -4   4   8     2747.00     2971.75    118.73 o 
  -3   4   8      481.06      575.66     24.31 o 
  -2   4   8        1.03       -5.09     14.42 o 
  -1   4   8     1208.90     1190.27     90.84 o 
   0   4   8     2894.68     2776.15     52.15 o 
   1   4   8      291.07      337.57     16.29 o 
   2   4   8      138.30      160.17     12.52 o 
   3   4   8     1225.58     1197.27     33.70 o 
   4   4   8      178.78      213.41     12.70 o 
   5   4   8     1996.59     1935.72     47.17 o 
   6   4   8     2309.15     2315.61     58.82 o 
   7   4   8      102.58       64.80     14.00 o 
   8   4   8      320.75      326.80     62.00 o 
   9   4   8      376.85      331.69     32.40 o 
  10   4   8      314.95      322.01     42.21 o 
 -11   5   8       94.96       92.84     38.31 o 
 -10   5   8       11.74       33.68     41.05 o 
  -9   5   8     1260.49     1197.02     53.51 o 
  -8   5   8      161.84      136.37      9.77 o 
  -7   5   8     5771.68     5789.74    165.53 o 
  -6   5   8      131.11      130.08     14.55 o 
  -5   5   8     2974.59     3109.02     94.83 o 
  -4   5   8       58.54       44.17     13.06 o 
  -3   5   8      108.16      103.40     18.00 o 
  -2   5   8      129.46      108.45     18.00 o 
  -1   5   8     1147.15     1193.47     47.89 o 
   0   5   8       54.23       77.84      9.60 o 
   1   5   8     1431.69     1340.94     30.07 o 
   2   5   8     1905.49     1946.59     40.88 o 
   3   5   8       33.98       45.90     13.61 o 
   4   5   8      303.79      308.78     13.44 o 
   5   5   8     3040.40     2975.05     67.89 o 
   6   5   8        2.80        7.38     12.35 o 
   7   5   8     1763.24     1713.57     85.20 o 
   8   5   8       37.72       42.56     17.78 o 
   9   5   8      846.28      903.82     56.86 o 
 -10   6   8      430.84      492.18     57.47 o 
  -9   6   8      125.17       83.36     32.00 o 
  -8   6   8     2441.44     2485.32    130.94 o 
  -7   6   8      486.60      423.33     18.52 o 
  -6   6   8     2441.13     2504.05    120.20 o 
  -5   6   8      340.42      294.28     22.63 o 
  -4   6   8      102.50      112.28     17.97 o 
  -3   6   8      261.59      305.14     22.59 o 
  -2   6   8       21.82       17.56     11.83 o 
  -1   6   8      288.00      291.84     19.50 o 
   0   6   8     2275.91     2178.83     51.31 o 
   1   6   8       26.29       40.87      5.49 o 
   2   6   8      525.62      540.73     18.96 o 
   3   6   8       50.69       41.73      7.59 o 
   4   6   8      420.82      433.48     17.01 o 
   5   6   8      131.39      110.16     21.35 o 
   6   6   8     1812.81     1749.21     59.08 o 
   7   6   8       49.88       37.35     16.39 o 
   8   6   8     1448.21     1458.64     71.20 o 
  -9   7   8      796.00      782.06     78.73 o 
  -8   7   8      333.01      264.40     43.79 o 
  -7   7   8     1646.39     1797.15    103.57 o 
  -6   7   8      348.00      241.46     32.63 o 
  -5   7   8       92.95      103.57     25.47 o 
  -4   7   8      887.71      843.53     57.26 o 
  -3   7   8       55.14       56.99     20.67 o 
  -2   7   8     1273.11     1282.02     50.38 o 
  -1   7   8       20.82       28.09     20.53 o 
   0   7   8       37.44       22.95     19.79 o 
   1   7   8      478.44      454.90     14.61 o 
   2   7   8      240.92      217.25     16.71 o 
   3   7   8       28.52       12.45      7.47 o 
   4   7   8     1253.99     1308.09     56.46 o 
   5   7   8      690.12      591.99     27.84 o 
   6   7   8      357.85      370.99     35.11 o 
   7   7   8     1268.00     1319.21     98.10 o 
   8   7   8      105.69      118.72     25.86 o 
  -8   8   8      219.10      266.09     55.36 o 
  -7   8   8       13.83       13.47     29.26 o 
  -6   8   8      517.99      490.50     53.05 o 
  -5   8   8      470.27      475.13     48.21 o 
  -4   8   8        0.59        3.16     32.42 o 
  -3   8   8     2090.61     2098.61    110.52 o 
  -2   8   8       62.58       68.63     22.95 o 
  -1   8   8     1097.76     1020.99     66.31 o 
   0   8   8      225.58      207.57     35.58 o 
   1   8   8      686.12      715.02     23.50 o 
   2   8   8       21.24       16.17      7.77 o 
   3   8   8     1705.73     1698.24     68.24 o 
   4   8   8      244.58      222.34     41.47 o 
   5   8   8      355.96      330.06     26.00 o 
   6   8   8      330.77      301.40     39.26 o 
  -6   9   8        1.32      -27.37     43.16 o 
  -5   9   8       80.06       58.10     32.21 o 
  -4   9   8     1940.50     2072.29    132.41 o 
  -3   9   8       55.88        8.63     25.05 o 
  -2   9   8      781.35      805.63     65.05 o 
  -1   9   8      756.46      761.85     60.21 o 
   0   9   8        0.23      -25.89     32.00 o 
   1   9   8      537.64      541.23     53.26 o 
   2   9   8      215.94      247.98     33.68 o 
   3   9   8      236.72      295.77     36.84 o 
   4   9   8     1030.58     1049.41     82.10 o 
   5   9   8       65.67       61.68     29.68 o 
  -4  10   8        4.44       10.95     28.00 o 
  -3  10   8      199.58      275.77     52.00 o 
  -2  10   8      990.25     1017.62     78.31 o 
  -1  10   8      484.44      417.03     45.68 o 
   0  10   8      509.19      476.18     60.42 o 
   1  10   8       33.96       17.89     26.31 o 
   2  10   8      521.34      445.45     48.63 o 
 -11   0   9      658.97      628.80     58.31 o 
  -9   0   9     2346.96     2500.42     85.28 o 
  -7   0   9     2498.46     2565.36     76.67 o 
  -5   0   9     3137.56     3138.21     91.68 o 
  -3   0   9      386.89      331.00     14.70 o 
  -1   0   9     7794.60     7973.36    193.72 o 
   1   0   9      483.53      520.84     19.77 o 
   3   0   9     1524.85     1384.65     43.22 o 
   5   0   9     2479.04     2610.10     80.99 o 
   7   0   9     2419.31     2499.31     87.56 o 
   9   0   9      133.54      100.84     29.47 o 
 -12   1   9       98.55       80.55     23.32 o 
 -11   1   9      482.20      486.00     66.94 o 
 -10   1   9     1504.50     1532.96     51.88 o 
  -9   1   9       73.35       63.75     10.86 o 
  -8   1   9     2279.96     2289.44     53.01 o 
  -7   1   9     2082.14     2080.20     61.71 o 
  -6   1   9     6245.08     6423.91    119.63 o 
  -5   1   9     1971.51     1927.87     74.32 o 
  -4   1   9        4.76        8.30      4.84 o 
  -3   1   9       14.58       12.14      8.93 o 
  -2   1   9      166.02      144.63      6.70 o 
  -1   1   9      748.29      716.61     36.95 o 
   0   1   9     2245.94     2129.15     41.05 o 
   1   1   9      116.80       98.74      6.91 o 
   2   1   9       61.50       77.40      7.30 o 
   3   1   9     1240.61     1330.87     53.63 o 
   4   1   9     2797.60     2675.26     55.88 o 
   5   1   9      397.32      413.37     22.29 o 
   6   1   9     2398.29     2447.25     56.48 o 
   7   1   9       53.88       29.45     14.19 o 
   8   1   9     1197.28     1324.03     59.59 o 
   9   1   9      378.55      395.48     32.52 o 
  10   1   9       37.56       29.81     25.92 o 
 -12   2   9     1269.21     1303.14     67.78 o 
 -11   2   9      606.31      653.69     80.21 o 
 -10   2   9      259.95      276.32     18.96 o 
  -9   2   9     1883.74     1871.28     58.68 o 
  -8   2   9      211.35      217.33     29.35 o 
  -7   2   9      620.46      642.44     19.45 o 
  -6   2   9     5754.82     6056.82    116.53 o 
  -5   2   9     5014.24     5274.57     98.59 o 
  -4   2   9     4984.90     4767.35     87.31 o 
  -3   2   9      303.43      382.35     27.35 o 
  -2   2   9       64.05       87.82      5.62 o 
  -1   2   9       25.53       27.68      5.38 o 
   0   2   9      527.79      600.87     30.42 o 
   1   2   9     1712.19     1816.83     36.61 o 
   2   2   9     4440.58     4421.34    118.11 o 
   3   2   9      180.02      189.12      9.96 o 
   4   2   9     1398.19     1416.89     38.62 o 
   5   2   9     2016.12     2065.17     60.70 o 
   6   2   9      181.54      190.01     13.97 o 
   7   2   9     1160.44     1140.85     40.46 o 
   8   2   9      294.14      288.53     51.58 o 
   9   2   9      671.53      654.18     47.79 o 
  10   2   9     1121.37     1233.94     70.80 o 
 -11   3   9     1559.18     1679.29     79.04 o 
 -10   3   9       11.34        1.42     11.27 o 
  -9   3   9       11.17        0.64      8.93 o 
  -8   3   9      176.09      181.49     16.07 o 
  -7   3   9      322.09      370.07     13.83 o 
  -6   3   9      140.99      123.04     11.30 o 
  -5   3   9     5300.81     5451.09     98.71 o 
  -4   3   9      745.92      836.06     50.01 o 
  -3   3   9     2719.68     2740.68     50.64 o 
  -2   3   9     1976.03     2041.24     43.66 o 
  -1   3   9      492.68      443.73     13.70 o 
   0   3   9     3312.69     3480.30     63.65 o 
   1   3   9     4479.57     4500.93     82.89 o 
   2   3   9     2657.28     2625.58     67.30 o 
   3   3   9     3132.64     3102.71     64.99 o 
   4   3   9       64.56       63.40     10.75 o 
   5   3   9      148.67      145.72     11.27 o 
   6   3   9      234.81      241.87     23.27 o 
   7   3   9     1072.59     1110.49     41.37 o 
   8   3   9       88.00      102.76     22.45 o 
   9   3   9      527.34      561.08     61.05 o 
  10   3   9       59.33       62.29     24.34 o 
 -11   4   9        0.98        7.16     44.84 o 
 -10   4   9      121.71      134.35     18.31 o 
  -9   4   9      648.11      665.07     26.88 o 
  -8   4   9       83.22       75.81      9.26 o 
  -7   4   9        2.48       10.00      6.33 o 
  -6   4   9      495.90      553.12     16.27 o 
  -5   4   9      187.90      169.22      8.94 o 
  -4   4   9     2358.13     2503.14     74.45 o 
  -3   4   9     1874.38     1823.79     55.56 o 
  -2   4   9      333.47      288.75     18.16 o 
  -1   4   9     1629.81     1616.53     38.20 o 
   0   4   9     1667.55     1672.49     35.31 o 
   1   4   9     2130.14     2219.71    105.47 o 
   2   4   9     2161.08     2168.03     46.83 o 
   3   4   9      171.51      153.36     10.86 o 
   4   4   9      330.80      301.80     14.05 o 
   5   4   9     2303.19     2359.52     56.62 o 
   6   4   9      788.51      696.04     28.81 o 
   7   4   9        3.78        0.67     16.03 o 
   8   4   9      572.50      606.26     40.64 o 
   9   4   9        0.06       -1.04     21.75 o 
 -10   5   9      606.91      577.44     70.31 o 
  -9   5   9        4.05        6.53     27.37 o 
  -8   5   9      949.80      975.63     30.65 o 
  -7   5   9      406.26      390.88     36.06 o 
  -6   5   9      392.81      372.55     50.63 o 
  -5   5   9      601.51      614.34     31.69 o 
  -4   5   9      812.49      835.39     35.60 o 
  -3   5   9        3.85       -3.25     22.31 o 
  -2   5   9      485.77      462.71     36.00 o 
  -1   5   9      666.10      643.36     26.50 o 
   0   5   9     3427.12     3621.72     66.70 o 
   1   5   9      494.80      516.62     24.06 o 
   2   5   9      237.76      206.02     16.29 o 
   3   5   9      300.84      323.03     13.15 o 
   4   5   9      705.34      708.17     35.25 o 
   5   5   9        1.12        7.78     12.20 o 
   6   5   9      814.55      746.95     30.21 o 
   7   5   9       55.96       43.28     16.00 o 
   8   5   9      157.07      171.81     24.20 o 
   9   5   9       25.23       41.75     55.58 o 
 -10   6   9       79.59       77.89     36.63 o 
  -9   6   9     1143.03     1160.98     87.78 o 
  -8   6   9      179.22      177.25     34.31 o 
  -7   6   9     2298.28     2091.66    115.99 o 
  -6   6   9       19.49      -19.16     20.84 o 
  -5   6   9      110.94       86.10     24.00 o 
  -4   6   9      543.30      474.26     49.15 o 
  -3   6   9     1362.81     1483.30     83.36 o 
  -2   6   9       55.15       35.79     20.63 o 
  -1   6   9     2080.53     2099.27     76.21 o 
   0   6   9        1.39      -17.13     17.13 o 
   1   6   9     2018.87     2096.39     42.66 o 
   2   6   9      528.39      527.49     16.96 o 
   3   6   9       37.07       25.55      8.28 o 
   4   6   9       49.27       35.52      8.66 o 
   5   6   9      390.62      459.84     23.07 o 
   6   6   9      132.43      112.74     17.39 o 
   7   6   9      232.01      194.37     23.58 o 
   8   6   9        3.24       27.21     21.61 o 
  -9   7   9        5.93      -10.32     34.10 o 
  -8   7   9      768.37      758.27     70.52 o 
  -7   7   9      317.10      252.41     43.58 o 
  -6   7   9      107.04      118.31     29.26 o 
  -5   7   9     1257.12     1205.61     81.68 o 
  -4   7   9      255.16      264.83     33.26 o 
  -3   7   9     1563.96     1567.06     86.31 o 
  -2   7   9     1367.34     1417.75     57.42 o 
  -1   7   9        1.06      -11.81     13.36 o 
   0   7   9     1106.34     1084.06     48.31 o 
   1   7   9      476.65      476.67     20.19 o 
   2   7   9      128.27      105.03      8.81 o 
   3   7   9      707.22      737.98     32.23 o 
   4   7   9       17.38        9.19      9.40 o 
   5   7   9       51.47       46.02     11.55 o 
   6   7   9      114.52      121.32     24.26 o 
   7   7   9       17.81      -13.53     16.93 o 
  -7   8   9        0.58       -4.00     31.58 o 
  -6   8   9     1540.57     1466.86    104.84 o 
  -5   8   9       87.92      111.15     29.26 o 
  -4   8   9      951.50     1020.36     68.63 o 
  -3   8   9       70.91       64.63     25.89 o 
  -2   8   9      333.05      281.88     41.05 o 
  -1   8   9       61.64       80.42     26.74 o 
   0   8   9      147.47      157.67     31.58 o 
   1   8   9        2.19        8.43      5.30 o 
   2   8   9     1102.56     1100.07     42.31 o 
   3   8   9       77.26       63.83     13.42 o 
   4   8   9      507.56      524.99     32.02 o 
   5   8   9        0.23       24.92     18.81 o 
   6   8   9        2.36      -17.96     19.94 o 
  -6   9   9      529.15      437.45     64.84 o 
  -5   9   9      484.21      456.18     49.26 o 
  -4   9   9       13.89       10.95     26.52 o 
  -3   9   9      419.18      390.29     53.26 o 
  -2   9   9      292.96      270.51     39.16 o 
  -1   9   9       42.48       25.89     36.63 o 
   0   9   9       86.07       78.94     26.52 o 
   1   9   9      637.34      623.96     57.05 o 
   2   9   9        8.49       -9.47     32.00 o 
   3   9   9      519.91      504.81     54.73 o 
   4   9   9      395.38      375.56     48.42 o 
  -2  10   9       98.75       76.00     42.73 o 
  -1  10   9      191.28      180.41     34.10 o 
   0  10   9      322.12      266.30     41.89 o 
   1  10   9       70.72       39.37     29.47 o 
 -12   0  10       76.80       57.26     30.73 o 
 -10   0  10      413.63      450.98     38.00 o 
  -8   0  10      104.52      102.31     14.04 o 
  -6   0  10     1119.70     1177.17     38.45 o 
  -4   0  10     4185.31     4261.52    126.62 o 
  -2   0  10     4845.11     4533.61    116.25 o 
   0   0  10        2.85       11.66     10.10 o 
   2   0  10     1423.81     1548.30     47.78 o 
   4   0  10      438.21      393.46     21.52 o 
   6   0  10     1026.73     1029.93     64.63 o 
   8   0  10      607.66      576.17     57.26 o 
  10   0  10      590.47      603.54     70.94 o 
 -12   1  10       76.44       69.81     25.68 o 
 -11   1  10      126.56      143.26     24.48 o 
 -10   1  10       94.28       92.17     16.02 o 
  -9   1  10       28.77       35.92     11.40 o 
  -8   1  10       10.15        7.69      7.75 o 
  -7   1  10      481.22      477.93     26.76 o 
  -6   1  10     1412.49     1458.69     33.22 o 
  -5   1  10     4174.93     4249.96     81.42 o 
  -4   1  10      453.66      412.66     25.28 o 
  -3   1  10     2016.43     1918.43     43.21 o 
  -2   1  10        1.36        0.65      6.19 o 
  -1   1  10     4327.39     4296.48     77.73 o 
   0   1  10     2197.68     2207.58     43.09 o 
   1   1  10      660.85      719.82     18.26 o 
   2   1  10      473.04      417.07     27.04 o 
   3   1  10     2121.15     2162.23     60.97 o 
   4   1  10      216.44      226.28     18.23 o 
   5   1  10      419.99      433.53     17.60 o 
   6   1  10       45.83       44.09     10.40 o 
   7   1  10       81.67       78.34     17.56 o 
   8   1  10       84.48       98.72     33.26 o 
   9   1  10      383.41      431.82     36.81 o 
  10   1  10        9.76        4.91     44.52 o 
 -11   2  10      253.58      228.90     24.48 o 
 -10   2  10        1.24        2.01     10.62 o 
  -9   2  10       39.43       34.65     11.88 o 
  -8   2  10      947.72      933.73     28.71 o 
  -7   2  10     1800.06     1889.43     50.10 o 
  -6   2  10       87.09       82.15      7.93 o 
  -5   2  10     1370.88     1387.25     43.18 o 
  -4   2  10     2644.90     2676.89     52.98 o 
  -3   2  10       33.65       43.74      5.23 o 
  -2   2  10     1893.95     1930.21     37.17 o 
  -1   2  10     2135.34     2141.34     41.87 o 
   0   2  10       51.70       53.87     12.97 o 
   1   2  10     6541.53     6580.62    130.50 o 
   2   2  10      377.12      383.00     14.70 o 
   3   2  10        6.46        2.13      7.08 o 
   4   2  10      155.86      191.51     17.84 o 
   5   2  10        6.46        8.81     10.58 o 
   6   2  10      314.43      270.21     15.75 o 
   7   2  10     1035.71     1060.49     50.08 o 
   8   2  10      238.94      220.16     28.28 o 
   9   2  10      147.83      218.71     29.33 o 
  10   2  10      317.96      257.50     35.23 o 
 -11   3  10      223.31      249.02     46.73 o 
 -10   3  10      205.11      166.27     16.23 o 
  -9   3  10      262.34      268.29     17.13 o 
  -8   3  10     1064.18     1061.11     36.25 o 
  -7   3  10      581.01      615.31     20.06 o 
  -6   3  10     1185.48     1230.51     29.63 o 
  -5   3  10       94.47      111.55     13.19 o 
  -4   3  10      223.86      237.01      9.06 o 
  -3   3  10      719.67      740.12     17.83 o 
  -2   3  10     1729.20     1672.73     38.50 o 
  -1   3  10      116.97      105.92     15.80 o 
   0   3  10     3013.56     3107.97     60.24 o 
   1   3  10      180.99      223.62     28.34 o 
   2   3  10      697.62      711.52     20.87 o 
   3   3  10      539.62      547.90     17.86 o 
   4   3  10      422.57      399.33     16.69 o 
   5   3  10      883.33      905.64     28.76 o 
   6   3  10     1238.55     1284.70     44.66 o 
   7   3  10      610.57      623.78     34.72 o 
   8   3  10      275.04      294.45     33.58 o 
   9   3  10        1.36        8.15     20.91 o 
 -11   4  10      406.31      479.76     57.47 o 
 -10   4  10     1036.52     1130.03     86.52 o 
  -9   4  10      116.68       93.19     11.73 o 
  -8   4  10      213.69      193.42     11.92 o 
  -7   4  10      555.95      610.59     21.96 o 
  -6   4  10        7.83       14.01      4.47 o 
  -5   4  10     1110.13     1135.94     24.77 o 
  -4   4  10        6.44       -3.67     13.16 o 
  -3   4  10       28.38       -2.32     22.31 o 
  -2   4  10       27.17       22.00     11.31 o 
  -1   4  10        7.80        9.23      3.59 o 
   0   4  10      169.21      155.40      8.92 o 
   1   4  10      510.87      450.98     21.27 o 
   2   4  10     1588.61     1664.32     38.70 o 
   3   4  10        8.36        8.46      7.22 o 
   4   4  10     5086.94     5300.90    110.49 o 
   5   4  10        5.31        9.51     11.01 o 
   6   4  10     1999.25     1984.73     62.03 o 
   7   4  10      834.73      864.74     46.65 o 
   8   4  10        0.22      -17.13     17.13 o 
   9   4  10      128.33      148.90     26.23 o 
 -10   5  10        0.50       20.00     31.16 o 
  -9   5  10     1102.91     1146.03     87.78 o 
  -8   5  10       78.51      123.99     40.00 o 
  -7   5  10      428.17      411.54     14.33 o 
  -6   5  10      906.59      884.79     56.00 o 
  -5   5  10      312.85      288.78     22.63 o 
  -4   5  10      165.02      156.77     19.33 o 
  -3   5  10       43.88       57.35     14.36 o 
  -2   5  10     1175.21     1061.70     41.11 o 
  -1   5  10       41.78       39.76     13.25 o 
   0   5  10       24.87       22.30     12.49 o 
   1   5  10     1123.89     1157.38     27.60 o 
   2   5  10      320.15      340.04     13.29 o 
   3   5  10     3260.82     3284.62     69.31 o 
   4   5  10      366.81      373.41     38.54 o 
   5   5  10     3665.33     3754.14    104.72 o 
   6   5  10       58.59       61.09     14.20 o 
   7   5  10      131.58      128.77     34.10 o 
   8   5  10       49.41       29.80     24.42 o 
  -9   6  10       79.44       42.10     33.26 o 
  -8   6  10     1137.81     1212.98     88.21 o 
  -7   6  10      513.46      481.23     46.94 o 
  -6   6  10       45.41       34.10     23.79 o 
  -5   6  10      108.42       61.26     22.95 o 
  -4   6  10     1010.03      935.31     58.73 o 
  -3   6  10      623.80      541.76     30.15 o 
  -2   6  10      216.21      225.89     21.83 o 
  -1   6  10       81.43       76.09     16.39 o 
   0   6  10        8.86       -2.04     15.49 o 
   1   6  10      616.20      555.06     16.96 o 
   2   6  10     2983.45     3000.03     70.30 o 
   3   6  10       99.45       74.07      8.92 o 
   4   6  10     1828.84     1931.98     61.12 o 
   5   6  10       37.55       25.68     13.20 o 
   6   6  10      511.52      463.19     26.50 o 
   7   6  10        1.18        3.00     23.32 o 
   8   6  10        0.09      -18.41     38.31 o 
  -8   7  10      475.52      408.18     59.15 o 
  -7   7  10      342.22      321.87     44.21 o 
  -6   7  10     1035.45      877.42     71.15 o 
  -5   7  10      377.21      382.50     42.73 o 
  -4   7  10      250.26      240.20     33.26 o 
  -3   7  10      676.63      686.06     53.05 o 
  -2   7  10      174.49      183.36     37.26 o 
  -1   7  10      298.68      286.72     33.26 o 
   0   7  10     1272.12     1333.18     76.21 o 
   1   7  10      587.34      566.74     35.73 o 
   2   7  10      201.92      191.94     33.37 o 
   3   7  10      923.00      927.65     40.80 o 
   4   7  10        0.26       11.71     13.25 o 
   5   7  10      581.72      589.91     44.42 o 
   6   7  10      210.92      188.44     33.47 o 
   7   7  10       20.91        5.33     16.61 o 
  -7   8  10      569.69      566.91     69.05 o 
  -6   8  10       57.71       29.05     31.37 o 
  -5   8  10      613.54      630.91     55.79 o 
  -4   8  10       17.29       19.58     27.58 o 
  -3   8  10      233.69      183.99     40.84 o 
  -2   8  10      393.18      345.03     40.84 o 
  -1   8  10      463.46      469.65     52.00 o 
   0   8  10      374.35      353.66     41.68 o 
   1   8  10     1332.98     1450.01     89.05 o 
   2   8  10      344.86      343.77     37.05 o 
   3   8  10      105.34      104.75     27.37 o 
   4   8  10      209.97      169.56     22.06 o 
   5   8  10      346.28      328.43     29.00 o 
  -5   9  10      197.00      155.36     47.58 o 
  -4   9  10      211.00      204.41     39.79 o 
  -3   9  10      293.72      241.25     42.10 o 
  -2   9  10      111.28      102.31     41.26 o 
  -1   9  10      647.25      562.07     56.21 o 
   0   9  10      443.77      472.39     50.73 o 
   2   9  10      434.69      444.81     53.26 o 
   3   9  10       30.58       -9.47     35.16 o 
 -11   0  11     4501.55     4867.06    281.04 o 
  -9   0  11      219.20      201.69     42.63 o 
  -7   0  11      180.04      172.20     25.26 o 
  -5   0  11       15.88       30.89     10.21 o 
  -3   0  11      539.04      574.32     22.49 o 
  -1   0  11        1.27        1.14      8.45 o 
   1   0  11     2226.99     2508.81     81.57 o 
   3   0  11     8020.13     8597.84    223.08 o 
   5   0  11      866.96      880.80     39.06 o 
   7   0  11       46.53       39.37     23.58 o 
   9   0  11      553.11      511.97     60.42 o 
 -11   1  11       11.53       -5.52     17.62 o 
 -10   1  11     1078.73     1084.31     61.29 o 
  -9   1  11      305.36      311.07     17.01 o 
  -8   1  11        3.37       11.59     11.01 o 
  -7   1  11      468.13      473.73     17.65 o 
  -6   1  11      254.36      295.74     12.08 o 
  -5   1  11       26.01       26.34      9.36 o 
  -4   1  11     1220.81     1239.38     28.47 o 
  -3   1  11     1192.55     1149.00     29.90 o 
  -2   1  11        2.89        5.12      5.72 o 
  -1   1  11     1046.64     1069.11     23.96 o 
   0   1  11     1471.80     1403.14     31.02 o 
   1   1  11        1.49       10.16      7.34 o 
   2   1  11     4315.04     4409.29     83.69 o 
   3   1  11      509.15      540.15     18.86 o 
   4   1  11     2864.16     2811.30     63.32 o 
   5   1  11      992.52     1023.94     31.42 o 
   6   1  11      371.59      385.14     23.15 o 
   7   1  11      177.80      130.96     22.84 o 
   8   1  11      303.52      303.43     31.57 o 
   9   1  11       35.35       58.65     28.10 o 
 -11   2  11      710.53      692.02     97.47 o 
 -10   2  11      227.80      213.32     16.84 o 
  -9   2  11      211.97      196.07     15.56 o 
  -8   2  11     1074.88     1083.24     32.65 o 
  -7   2  11      234.24      216.35     12.18 o 
  -6   2  11        3.25        6.27      6.02 o 
  -5   2  11      205.20      185.83      9.63 o 
  -4   2  11     1888.35     1922.99     86.25 o 
  -3   2  11     1097.28     1133.52     32.68 o 
  -2   2  11     7093.66     6987.47    127.90 o 
  -1   2  11      331.46      330.26     27.32 o 
   0   2  11     3757.65     3780.36     71.71 o 
   1   2  11     3702.56     3677.39     73.67 o 
   2   2  11      375.77      360.67     13.86 o 
   3   2  11      237.01      252.19     14.49 o 
   4   2  11     2136.97     2141.20     48.59 o 
   5   2  11      208.18      195.80     16.83 o 
   6   2  11     1379.78     1385.38     44.65 o 
   7   2  11      141.97      120.27     24.62 o 
   8   2  11      364.45      447.31     34.67 o 
   9   2  11      100.33       97.18     29.37 o 
 -11   3  11      110.76      134.52     36.63 o 
 -10   3  11       25.72       17.50     28.84 o 
  -9   3  11     1005.02     1028.81     36.50 o 
  -8   3  11      666.38      693.68     25.85 o 
  -7   3  11       25.64       14.02      6.62 o 
  -6   3  11      678.22      618.84     20.29 o 
  -5   3  11       26.53       21.30      5.45 o 
  -4   3  11      251.49      234.34     13.25 o 
  -3   3  11    10433.98    10816.10    193.75 o 
  -2   3  11      173.06      154.07     28.47 o 
  -1   3  11     4761.87     4976.04     91.30 o 
   0   3  11       26.37       20.77     11.57 o 
   1   3  11     1212.99     1191.35     28.96 o 
   2   3  11        5.02        4.65      8.16 o 
   3   3  11       51.77       41.45      8.39 o 
   4   3  11      147.67      131.43     11.97 o 
   5   3  11     3296.80     3288.72     88.11 o 
   6   3  11       38.09       20.23     12.86 o 
   7   3  11      561.74      552.46     43.89 o 
   8   3  11      559.36      578.85     39.74 o 
   9   3  11        0.27        9.98     21.02 o 
 -10   4  11      225.97      195.15     50.10 o 
  -9   4  11      202.73      206.09     35.16 o 
  -8   4  11      564.97      586.10     38.94 o 
  -7   4  11     1094.03     1054.24     34.75 o 
  -6   4  11       71.44       55.31      4.82 o 
  -5   4  11     3614.27     3569.07    112.61 o 
  -4   4  11      736.48      713.81     45.16 o 
  -3   4  11     2471.29     2615.06     80.10 o 
  -2   4  11     1436.66     1528.20     38.68 o 
  -1   4  11      821.62      829.44     26.47 o 
   0   4  11     2688.47     2746.41     56.76 o 
   1   4  11      111.59       83.94     10.41 o 
   2   4  11       13.01       15.62      6.80 o 
   3   4  11      920.74      957.50     27.10 o 
   4   4  11      267.48      247.97     15.28 o 
   5   4  11      425.61      412.98     22.26 o 
   6   4  11      986.85     1042.99     50.24 o 
   7   4  11     1032.81     1030.66     54.45 o 
   8   4  11       78.01       68.02     21.78 o 
 -10   5  11      274.00      365.03     49.89 o 
  -9   5  11       24.06       71.57     42.94 o 
  -8   5  11      442.19      477.23     45.26 o 
  -7   5  11      107.51      133.47     31.79 o 
  -6   5  11     3836.94     3956.81    191.57 o 
  -5   5  11      473.10      466.08     38.10 o 
  -4   5  11     5614.68     5740.52    338.29 o 
  -3   5  11       83.16       90.29     17.94 o 
  -2   5  11      777.89      735.15     34.33 o 
  -1   5  11       11.61       19.47     12.95 o 
   0   5  11        7.47        4.58      5.38 o 
   1   5  11       58.62       62.78      7.20 o 
   2   5  11      972.62      957.86     28.25 o 
   3   5  11      242.91      228.93     14.66 o 
   4   5  11       91.67      116.34     12.60 o 
   5   5  11       92.08       80.93     13.44 o 
   6   5  11       39.97       18.52     15.46 o 
   7   5  11      654.03      653.98     43.06 o 
   8   5  11      433.52      429.84     36.16 o 
  -9   6  11        0.37       32.42     35.58 o 
  -8   6  11      100.45      102.10     34.10 o 
  -7   6  11     1026.17     1028.36     83.78 o 
  -6   6  11      109.61      117.89     39.58 o 
  -5   6  11     4614.48     4623.29    211.99 o 
  -4   6  11       14.90       31.58     22.95 o 
  -3   6  11     2142.60     2271.02    110.10 o 
  -2   6  11      468.68      446.92     36.42 o 
  -1   6  11      169.50      157.25     26.31 o 
   0   6  11      474.34      597.65     42.94 o 
   1   6  11      245.61      259.64     10.67 o 
   2   6  11      109.58       94.50      9.40 o 
   3   6  11      458.68      401.98     19.66 o 
   4   6  11       24.04       18.74      9.01 o 
   5   6  11        0.43       10.07     12.73 o 
   6   6  11       53.56       34.57     20.31 o 
   7   6  11      874.66      713.22     59.68 o 
  -8   7  11      109.56       89.68     33.89 o 
  -7   7  11      149.15       99.99     47.15 o 
  -6   7  11      917.50      922.89     70.94 o 
  -5   7  11       31.69       10.32     25.26 o 
  -4   7  11     1520.45     1475.70     93.05 o 
  -3   7  11      296.63      322.30     37.89 o 
  -2   7  11      695.89      575.12     45.68 o 
  -1   7  11     1486.46     1548.11     93.26 o 
   0   7  11      123.73      129.89     26.10 o 
   1   7  11      440.75      424.24     23.26 o 
   2   7  11      128.82      106.23     13.58 o 
   3   7  11      129.63      122.12     13.54 o 
   4   7  11        9.35       11.03     11.75 o 
   5   7  11      583.04      587.71     36.97 o 
   6   7  11      218.12      192.91     33.89 o 
  -6   8  11      193.30       77.47     48.63 o 
  -5   8  11      404.87      384.61     48.63 o 
  -4   8  11      592.46      535.33     55.58 o 
  -3   8  11      236.64      199.99     33.68 o 
  -1   8  11      518.36      515.13     47.15 o 
   0   8  11      514.86      479.76     49.47 o 
   1   8  11       95.87       93.05     37.89 o 
   2   8  11      132.39      176.83     39.37 o 
   3   8  11      189.05      232.20     45.05 o 
   4   8  11      418.70      369.87     42.73 o 
  -4   9  11       51.75       63.79     34.31 o 
  -3   9  11      529.16      527.34     61.47 o 
  -2   9  11       48.19       45.89     29.68 o 
  -1   9  11     1289.17     1294.66     95.15 o 
   1   9  11      306.73      230.93     50.73 o 
   2   9  11      387.10      404.61     56.21 o 
 -10   0  12       24.89        0.84     20.21 o 
  -8   0  12     1313.76     1363.70     54.76 o 
  -6   0  12     5799.32     5850.12    161.96 o 
  -4   0  12      469.21      440.95     20.08 o 
  -2   0  12      576.86      499.86     21.94 o 
   0   0  12     1123.89     1166.50     40.00 o 
   2   0  12     1400.00     1326.08     46.76 o 
   4   0  12     1998.81     2061.44     99.99 o 
   6   0  12      656.00      659.33     50.31 o 
   8   0  12     2734.51     2765.09    174.52 o 
 -11   1  12        9.27        3.41     16.87 o 
 -10   1  12      648.03      597.48     40.10 o 
  -9   1  12     1011.84     1083.11     38.58 o 
  -8   1  12      561.42      531.22     20.60 o 
  -7   1  12     2693.72     2778.25     63.82 o 
  -6   1  12       84.43       81.98      9.89 o 
  -5   1  12     1002.96     1005.34     26.10 o 
  -4   1  12     1065.90     1063.28     26.46 o 
  -3   1  12       96.63       93.40      6.86 o 
  -2   1  12      241.33      236.83     14.40 o 
  -1   1  12      213.15      210.05     10.26 o 
   0   1  12      414.96      419.90     14.55 o 
   1   1  12     1452.36     1449.93     34.11 o 
   2   1  12      252.28      242.65     13.02 o 
   3   1  12      431.63      421.12     17.42 o 
   4   1  12     1068.40     1027.94     35.79 o 
   5   1  12      833.26      775.98     27.18 o 
   6   1  12      227.34      205.62     24.43 o 
   7   1  12     1862.48     2075.52     85.89 o 
   8   1  12      208.58      200.81     26.70 o 
   9   1  12     1168.44     1216.94    157.46 o 
 -11   2  12      748.18      748.80     45.94 o 
 -10   2  12      572.35      547.15     35.24 o 
  -9   2  12     1474.08     1433.42     48.07 o 
  -8   2  12     1678.41     1603.10     52.60 o 
  -7   2  12      491.87      460.65     17.58 o 
  -6   2  12      102.47      105.89     11.40 o 
  -5   2  12      573.25      570.12     18.08 o 
  -4   2  12     1360.15     1340.71     46.76 o 
  -3   2  12     1733.03     1732.26     38.02 o 
  -2   2  12       18.16       15.75      7.78 o 
  -1   2  12     2387.28     2411.62     50.74 o 
   0   2  12       91.05       91.87     11.52 o 
   1   2  12        3.54       -6.40      6.40 o 
   2   2  12        0.59        6.28      9.09 o 
   3   2  12     1629.70     1611.99     40.62 o 
   4   2  12      367.05      361.71     17.16 o 
   5   2  12      469.83      500.72     23.38 o 
   6   2  12     1000.07      924.96     47.79 o 
   7   2  12      371.49      385.27     37.37 o 
   8   2  12      342.14      367.87     32.96 o 
   9   2  12      475.84      505.03     46.55 o 
 -10   3  12     1612.85     1550.85    112.20 o 
  -9   3  12      343.19      303.15     23.50 o 
  -8   3  12      692.29      661.34     26.71 o 
  -7   3  12       15.76       17.04      8.03 o 
  -6   3  12      176.47      181.22     10.15 o 
  -5   3  12        1.49        4.02      5.47 o 
  -4   3  12     2914.65     3163.51     65.39 o 
  -3   3  12      752.87      761.47     56.36 o 
  -2   3  12     4961.62     4996.68     98.36 o 
  -1   3  12      736.03      787.06     33.67 o 
   0   3  12     1798.65     1876.17     41.89 o 
   1   3  12       75.49       73.04      8.35 o 
   2   3  12      120.69      131.21     10.59 o 
   3   3  12      111.34      114.40     11.04 o 
   4   3  12      798.14      813.98     27.12 o 
   5   3  12      260.97      249.51     17.44 o 
   6   3  12      202.82      190.13     21.16 o 
   7   3  12        1.89       14.50     19.35 o 
   8   3  12      320.34      276.12     31.98 o 
 -10   4  12       10.60       15.79     30.10 o 
  -9   4  12     1452.94     1537.38    101.68 o 
  -8   4  12      317.33      261.46     42.94 o 
  -7   4  12      184.96      161.88     14.91 o 
  -6   4  12      459.51      428.17     16.31 o 
  -5   4  12      311.93      306.73      9.64 o 
  -4   4  12      152.53      175.14     58.21 o 
  -3   4  12     3696.08     3859.04    114.97 o 
  -2   4  12     1039.51     1103.69     24.96 o 
  -1   4  12     2001.50     2076.42     43.93 o 
   0   4  12       79.87       97.96      9.21 o 
   1   4  12     1007.64     1114.19     31.17 o 
   2   4  12     1400.15     1450.47     38.69 o 
   3   4  12      264.75      250.17     15.85 o 
   4   4  12      461.66      478.04     22.44 o 
   5   4  12       85.24      123.42     16.64 o 
   6   4  12       86.71       81.31     20.27 o 
   7   4  12        8.60       -3.06     18.98 o 
   8   4  12      136.97      112.85     23.74 o 
  -9   5  12       50.96       26.10     31.58 o 
  -8   5  12      136.04      125.68     34.10 o 
  -7   5  12     1454.36     1621.58     97.26 o 
  -6   5  12      154.56      125.68     26.95 o 
  -5   5  12      816.29      830.05     56.84 o 
  -4   5  12      159.87      199.15     30.73 o 
  -3   5  12      207.51      168.48     18.94 o 
  -2   5  12      235.78      231.92     39.16 o 
  -1   5  12      656.20      649.96     33.79 o 
   0   5  12       22.79       20.61      8.72 o 
   1   5  12     2889.93     3031.91     66.72 o 
   2   5  12       28.63       37.50      9.62 o 
   3   5  12      685.87      771.62     28.99 o 
   4   5  12       29.82       38.51     12.11 o 
   5   5  12      291.97      245.30     18.91 o 
   6   5  12      126.29      103.76     19.14 o 
   7   5  12      664.88      593.49     41.66 o 
  -8   6  12      176.57      143.99     38.52 o 
  -7   6  12       29.43       23.58     26.74 o 
  -6   6  12      569.43      573.44     53.47 o 
  -5   6  12       15.02       -6.32     22.95 o 
  -4   6  12        2.53      -16.63     30.73 o 
  -3   6  12      195.81      191.78     37.05 o 
  -2   6  12     1577.88     1526.22     83.78 o 
  -1   6  12      859.71     1005.41     61.89 o 
   0   6  12     2436.67     2590.36    123.15 o 
   1   6  12       37.69       48.31      6.92 o 
   2   6  12     1862.03     1916.76     55.95 o 
   3   6  12      292.00      284.17     22.25 o 
   4   6  12        2.94        5.37     11.77 o 
   5   6  12       39.80       61.07     19.84 o 
   6   6  12      102.59      121.78     24.52 o 
  -7   7  12       15.58      -25.89     30.52 o 
  -6   7  12       88.66       56.42     39.16 o 
  -5   7  12      227.38      204.83     36.00 o 
  -4   7  12     1164.64     1110.67     79.36 o 
  -2   7  12      497.37      549.44     49.68 o 
  -1   7  12     2423.85     2518.37    128.62 o 
   0   7  12      209.86      212.62     30.73 o 
   1   7  12      701.93      719.53     57.05 o 
   2   7  12      332.43      366.08     46.10 o 
   3   7  12      322.98      351.24     24.30 o 
   4   7  12      580.82      578.31     86.73 o 
   5   7  12       96.61       68.40     18.32 o 
  -6   8  12      233.61      275.35     43.58 o 
  -5   8  12      963.39      827.53     74.10 o 
  -4   8  12        0.08        2.32     28.84 o 
  -3   8  12      900.65      839.11     72.63 o 
  -1   8  12      649.14      625.43     60.42 o 
   0   8  12      295.31      310.72     43.16 o 
   1   8  12        4.53      -24.42     36.21 o 
   2   8  12       89.72       21.26     37.89 o 
   3   8  12      232.23      215.14     38.52 o 
  -2   9  12     1056.65     1080.77     92.42 o 
   0   9  12      105.64       36.63     46.73 o 
 -11   0  13       10.02       19.16     25.47 o 
  -9   0  13     1797.86     1839.47    125.99 o 
  -7   0  13     2227.71     2277.97     80.26 o 
  -5   0  13      462.40      439.07     21.72 o 
  -3   0  13     2225.79     2284.28    103.78 o 
  -1   0  13     4006.14     4089.99    114.04 o 
   1   0  13     2961.13     3138.05     98.20 o 
   3   0  13        0.99        8.74     17.89 o 
   5   0  13      558.75      583.33     45.05 o 
   7   0  13       37.82       36.63     26.10 o 
 -10   1  13      170.95      183.44     33.26 o 
  -9   1  13        0.79      -10.57     11.38 o 
  -8   1  13     1487.51     1418.21     42.91 o 
  -7   1  13        5.95        1.60      9.82 o 
  -6   1  13        4.21        5.05      8.05 o 
  -5   1  13      303.15      330.88     14.03 o 
  -4   1  13       53.50       68.36      7.52 o 
  -3   1  13      366.98      363.71     13.60 o 
  -2   1  13     3182.85     3374.03     83.83 o 
  -1   1  13      129.50      133.33      8.93 o 
   0   1  13     2157.55     2228.80     53.20 o 
   1   1  13     1425.25     1586.81     37.07 o 
   2   1  13       84.37      103.44     10.49 o 
   3   1  13     2162.14     2145.15     63.63 o 
   4   1  13        2.76       -3.39      8.46 o 
   5   1  13        8.81        8.21     12.07 o 
   6   1  13      229.04      236.98     23.65 o 
   7   1  13      103.29       74.31     19.72 o 
   8   1  13       78.16       64.49     23.63 o 
 -10   2  13      277.26      238.26     27.56 o 
  -9   2  13       68.68       28.09     16.76 o 
  -8   2  13        0.93        6.90      9.49 o 
  -7   2  13       19.47       17.93      9.20 o 
  -6   2  13      145.52      139.45     10.86 o 
  -5   2  13        8.73        9.29      6.49 o 
  -4   2  13      106.82      136.91      9.46 o 
  -3   2  13      302.30      311.58     12.14 o 
  -2   2  13      358.23      354.69     18.91 o 
  -1   2  13      482.92      506.59     16.43 o 
   0   2  13     1742.55     1700.77     40.28 o 
   1   2  13     1470.91     1502.77     48.68 o 
   2   2  13     1804.01     1847.93     46.84 o 
   3   2  13        1.31       -2.60      7.85 o 
   4   2  13      639.28      634.31     34.20 o 
   5   2  13       48.44       33.75     11.86 o 
   6   2  13      288.76      246.77     23.88 o 
   7   2  13       91.72       84.69     20.75 o 
   8   2  13     1397.89     1623.03     77.88 o 
 -10   3  13       70.63       37.89     33.89 o 
  -9   3  13      246.85      265.25     46.73 o 
  -8   3  13      490.98      504.52     64.42 o 
  -7   3  13      511.99      469.33     21.26 o 
  -6   3  13      316.99      310.59     13.52 o 
  -5   3  13      113.21      109.37      7.97 o 
  -4   3  13       31.10       33.09      5.65 o 
  -3   3  13      619.77      654.59     18.34 o 
  -2   3  13      246.88      252.76     10.82 o 
  -1   3  13     2076.46     2196.73     47.24 o 
   0   3  13     1059.29     1054.58     48.71 o 
   1   3  13      726.02      759.30     24.16 o 
   2   3  13     1059.99     1014.34     42.05 o 
   3   3  13      664.56      631.03     27.12 o 
   4   3  13       96.79       87.29     22.01 o 
   5   3  13       39.19       33.00     12.16 o 
   6   3  13      454.80      460.29     34.47 o 
   7   3  13      798.43      728.07     46.99 o 
   8   3  13      191.89      199.20     54.10 o 
  -9   4  13     1100.86     1099.51     83.57 o 
  -8   4  13        0.36      -18.10     23.79 o 
  -7   4  13     1393.35     1412.96     87.57 o 
  -6   4  13     1358.44     1351.50     58.73 o 
  -5   4  13     1440.52     1404.25     35.80 o 
  -4   4  13      447.53      427.88     14.46 o 
  -3   4  13      114.52      121.24      8.29 o 
  -2   4  13      426.41      420.03     14.00 o 
  -1   4  13        7.88       15.39      8.76 o 
   0   4  13      392.04      393.57     14.77 o 
   1   4  13      933.02      948.69     35.52 o 
   2   4  13     1245.65     1348.50     43.31 o 
   3   4  13      439.03      412.33     22.31 o 
   4   4  13       65.96       71.80     14.76 o 
   5   4  13     1080.98     1050.30     40.90 o 
   6   4  13        0.23      -15.85     27.05 o 
   7   4  13     1400.92     1446.29     78.00 o 
  -9   5  13       10.02       44.00     34.52 o 
  -8   5  13     3137.07     3176.64    183.36 o 
  -7   5  13       20.53       26.74     28.21 o 
  -6   5  13      943.79      908.57     66.10 o 
  -5   5  13       76.63       73.26     34.52 o 
  -4   5  13      121.17       85.05     33.05 o 
  -3   5  13        6.52       -4.63     30.73 o 
  -1   5  13      270.39      300.21     24.52 o 
   0   5  13      397.94      386.82     14.20 o 
   1   5  13      265.52      262.32     15.03 o 
   2   5  13      117.51      109.68     10.94 o 
   3   5  13       26.57       27.04     10.49 o 
   4   5  13      830.67      827.29     35.12 o 
   5   5  13        9.03       15.20     24.95 o 
   6   5  13     2103.33     2092.64    101.86 o 
  -8   6  13       10.87      -20.42     30.52 o 
  -7   6  13      876.69      876.79     76.00 o 
  -6   6  13      163.86      130.94     45.47 o 
  -5   6  13      429.77      375.13     42.31 o 
  -4   6  13       68.22       57.26     26.74 o 
  -3   6  13      298.89      316.19     40.84 o 
  -2   6  13      200.75      211.14     32.21 o 
  -1   6  13      966.58     1055.30     71.78 o 
   0   6  13      118.22      113.26     32.42 o 
   1   6  13      172.51      160.78     22.00 o 
   2   6  13        4.98       -2.07     10.80 o 
   3   6  13      148.09      114.77     22.42 o 
   4   6  13       56.38       68.47     18.82 o 
   5   6  13      812.81      767.36     47.14 o 
  -6   7  13      523.47      465.44     55.36 o 
  -5   7  13      659.39      621.65     64.21 o 
  -4   7  13        0.81      -25.05     25.05 o 
  -3   7  13       55.35       81.47     39.16 o 
  -2   7  13       87.28       34.52     28.21 o 
  -1   7  13        5.39      -35.37     35.37 o 
   0   7  13      179.66      175.78     33.05 o 
   1   7  13      306.49      298.72     39.58 o 
   2   7  13       48.02       18.31     23.79 o 
   3   7  13      784.89      752.58     65.89 o 
   4   7  13      552.59      525.44     61.05 o 
  -4   8  13      467.01      503.34     55.36 o 
  -3   8  13        6.52       52.21     42.94 o 
  -2   8  13      229.14      208.41     37.47 o 
  -1   8  13       27.56       34.31     30.52 o 
   0   8  13      701.57      554.28     57.26 o 
   1   8  13       95.51      115.99     35.37 o 
   2   8  13      794.94      801.63     76.21 o 
 -10   0  14     1720.63     1939.46    114.94 o 
  -8   0  14      784.71      846.11     38.76 o 
  -6   0  14        2.25       -2.27     15.21 o 
  -4   0  14     1802.08     1861.57     64.71 o 
  -2   0  14      228.18      237.70     15.63 o 
   0   0  14       94.31       90.35     15.89 o 
   2   0  14     1489.96     1592.07     56.04 o 
   4   0  14     4887.24     4803.41    158.00 o 
   6   0  14      228.88      236.41     38.10 o 
   8   0  14      136.73      153.46     48.21 o 
 -10   1  14       42.00       25.71     19.03 o 
  -9   1  14     2030.55     2191.05     92.46 o 
  -8   1  14     1024.81     1051.24     37.49 o 
  -7   1  14      164.76      151.40     12.49 o 
  -6   1  14     1996.00     1943.45     49.42 o 
  -5   1  14      229.23      224.17     12.84 o 
  -4   1  14       31.22       34.61      7.16 o 
  -3   1  14      144.62      141.05      9.56 o 
  -2   1  14       48.42       46.43      9.44 o 
  -1   1  14        3.31        0.84      7.22 o 
   0   1  14      491.47      513.85     17.59 o 
   1   1  14      555.17      544.05     19.94 o 
   2   1  14      894.56      898.01     26.97 o 
   3   1  14     3644.07     3795.40     88.75 o 
   4   1  14        9.15        3.81     13.30 o 
   5   1  14     1102.18     1112.70     51.00 o 
   6   1  14       30.63       35.16     20.43 o 
   7   1  14      114.14      102.53     23.13 o 
 -10   2  14      264.52      228.41     37.89 o 
  -9   2  14      475.51      413.46     30.60 o 
  -8   2  14      344.36      294.35     22.42 o 
  -7   2  14     1488.36     1471.52     48.65 o 
  -6   2  14      141.27      151.98     11.86 o 
  -5   2  14     1640.74     1636.00     41.63 o 
  -4   2  14       52.50       45.90      8.20 o 
  -3   2  14       56.09       40.38      6.87 o 
  -2   2  14       56.57       46.76      7.61 o 
  -1   2  14     1352.94     1378.91     35.08 o 
   0   2  14     1228.85     1308.84     35.55 o 
   1   2  14     1292.24     1382.83     37.65 o 
   2   2  14      818.64      814.68     26.98 o 
   3   2  14     1588.75     1580.81     50.68 o 
   4   2  14     1229.67     1234.33     42.82 o 
   5   2  14       47.02       44.19     26.00 o 
   6   2  14      413.00      436.71     49.47 o 
   7   2  14      463.20      462.91     39.69 o 
  -9   3  14       94.76      110.10     31.37 o 
  -8   3  14      670.18      675.54     58.31 o 
  -7   3  14        0.39       -2.68     10.84 o 
  -6   3  14      642.17      623.32     23.39 o 
  -5   3  14       28.10       10.22      6.47 o 
  -4   3  14      870.78      928.78     26.23 o 
  -3   3  14     1262.57     1315.24     37.24 o 
  -2   3  14     1041.64     1175.47     28.74 o 
  -1   3  14      302.51      278.59     12.98 o 
   0   3  14     2168.12     2360.58     54.89 o 
   1   3  14       77.38       71.58     13.73 o 
   2   3  14     4713.27     4789.33    123.22 o 
   3   3  14      737.46      735.06     58.12 o 
   4   3  14      107.13       96.38     14.93 o 
   5   3  14       14.63       27.06     15.68 o 
   6   3  14      210.21      158.35     26.15 o 
   7   3  14       15.41       13.36     21.55 o 
  -9   4  14       40.36       19.58     28.21 o 
  -8   4  14       10.00       -7.16     38.52 o 
  -7   4  14      890.97      918.26     69.05 o 
  -6   4  14      130.44      124.62     29.05 o 
  -5   4  14      278.40      267.35     31.37 o 
  -4   4  14     2182.90     2276.04     53.89 o 
  -3   4  14        0.99        9.93      4.21 o 
  -2   4  14     1982.34     1992.92     68.57 o 
  -1   4  14     2548.38     2595.37     82.91 o 
   0   4  14       32.81       21.97     11.48 o 
   1   4  14     2244.67     2612.05     65.80 o 
   2   4  14      244.76      264.61     18.06 o 
   3   4  14     1052.50     1024.75     38.53 o 
   4   4  14      275.97      264.79     19.85 o 
   5   4  14        7.82        7.31     14.33 o 
   6   4  14        6.89      -12.11     39.37 o 
  -8   5  14      184.27      158.73     39.79 o 
  -7   5  14       44.12       50.73     30.52 o 
  -6   5  14      596.55      538.49     52.42 o 
  -5   5  14     1208.16     1159.93     79.15 o 
  -4   5  14        3.31      -16.42     21.89 o 
  -3   5  14     5278.46     5687.22    216.62 o 
  -2   5  14        4.93       40.84     21.26 o 
  -1   5  14      631.17      690.69     54.52 o 
   0   5  14      417.88      405.55     20.97 o 
   1   5  14      239.27      237.58     24.00 o 
   2   5  14       93.06       99.53     14.82 o 
   3   5  14      866.70      902.69     52.84 o 
   4   5  14       20.71       17.39     13.59 o 
   5   5  14      337.64      349.27     30.84 o 
   6   5  14       83.43       68.07     26.63 o 
  -7   6  14        3.70      -28.00     31.16 o 
  -6   6  14      519.75      516.81     57.05 o 
  -5   6  14       84.11       51.58     42.10 o 
  -4   6  14     1793.95     1756.31    117.26 o 
  -3   6  14        9.34        4.63     25.89 o 
  -2   6  14     1558.11     1700.31    100.41 o 
  -1   6  14       16.04        0.84     24.42 o 
   0   6  14      245.86      198.93     35.58 o 
   1   6  14      545.30      568.60     58.52 o 
   2   6  14       17.32       38.10     36.63 o 
   3   6  14       68.62       49.47     12.41 o 
   4   6  14      601.29      515.30     68.42 o 
   5   6  14       46.83       47.84     18.77 o 
  -6   7  14      465.22      434.71     56.84 o 
  -5   7  14      356.72      411.13     48.21 o 
  -4   7  14       49.04       16.42     29.68 o 
  -3   7  14      376.63      353.66     46.94 o 
  -2   7  14      363.53      274.51     40.00 o 
  -1   7  14      640.67      590.91     65.89 o 
   0   7  14      333.43      372.40     44.84 o 
   1   7  14        2.96       27.58     27.58 o 
   2   7  14      923.48      975.10     79.57 o 
   3   7  14        4.32       47.37     41.05 o 
  -3   8  14       85.07       90.10     45.05 o 
  -2   8  14      186.47      206.30     41.26 o 
  -1   8  14      926.08      781.85     74.73 o 
   0   8  14       88.72      124.83     37.47 o 
  -9   0  15      160.79      153.89     31.58 o 
  -7   0  15      820.73      883.90     61.89 o 
  -5   0  15     7312.60     7636.15    293.03 o 
  -3   0  15     3567.13     3557.44    114.43 o 
  -1   0  15     1331.56     1317.03     45.68 o 
   1   0  15      888.88      922.36     40.47 o 
   3   0  15      572.75      518.60     31.04 o 
   5   0  15      218.76      169.88     32.00 o 
   7   0  15      330.18      314.72     52.00 o 
  -9   1  15      380.02      380.01     27.38 o 
  -8   1  15       34.57        1.20     14.72 o 
  -7   1  15      513.18      432.58     19.11 o 
  -6   1  15     3392.35     3507.70     79.45 o 
  -5   1  15        9.88        9.47      8.38 o 
  -4   1  15     3506.68     3595.46     79.44 o 
  -3   1  15        8.66        1.57      7.39 o 
  -2   1  15     3034.14     3009.28     83.31 o 
  -1   1  15       48.28       64.03      9.58 o 
   0   1  15        3.69        6.10      9.58 o 
   1   1  15       43.14       38.10     10.09 o 
   2   1  15      287.97      348.14     23.00 o 
   3   1  15       54.03       49.65     16.17 o 
   4   1  15      297.36      261.39     23.21 o 
   5   1  15      195.65      176.12     44.52 o 
   6   1  15      110.90      103.21     21.58 o 
   7   1  15      103.08       88.05     27.36 o 
  -9   2  15       71.10       76.00     39.16 o 
  -8   2  15     1419.33     1335.62     62.22 o 
  -7   2  15     1209.26     1150.43     78.10 o 
  -6   2  15      409.56      349.62     21.08 o 
  -5   2  15      801.74      809.83     25.79 o 
  -4   2  15       48.12       45.80      8.47 o 
  -3   2  15      878.32      878.30     29.09 o 
  -2   2  15      363.21      354.65     17.75 o 
  -1   2  15      116.77       80.81      9.08 o 
   0   2  15      871.19      951.44     29.16 o 
   1   2  15      444.53      454.20     19.83 o 
   2   2  15       82.15       90.96     13.15 o 
   3   2  15      481.64      471.78     26.70 o 
   4   2  15        9.76       12.45     11.41 o 
   5   2  15      228.76      205.35     28.92 o 
   6   2  15      509.06      490.25     40.10 o 
  -9   3  15      466.38      390.50     54.73 o 
  -8   3  15      335.28      315.14     40.63 o 
  -7   3  15      888.70      943.31     71.78 o 
  -6   3  15      158.61      141.15     25.89 o 
  -5   3  15       16.78       10.80      9.69 o 
  -4   3  15      189.42      215.17     36.42 o 
  -3   3  15      506.36      537.67     19.13 o 
  -2   3  15       52.80       48.37     10.39 o 
  -1   3  15     2104.80     2215.42     59.08 o 
   0   3  15      295.78      250.99     18.10 o 
   1   3  15      543.10      509.27     23.23 o 
   2   3  15       85.41       96.02     14.19 o 
   3   3  15        0.85        6.54     15.44 o 
   4   3  15        0.95       21.37     14.64 o 
   5   3  15      250.23      229.28     26.37 o 
   6   3  15        6.16      -20.48     20.48 o 
  -8   4  15      269.07      257.25     40.63 o 
  -7   4  15       49.26       -0.84     37.47 o 
  -5   4  15      135.44      120.83     28.84 o 
  -4   4  15       55.65       28.84     22.74 o 
  -3   4  15      835.65      829.30     34.71 o 
  -2   4  15     1273.13     1242.70     54.73 o 
  -1   4  15       34.53       44.94      6.77 o 
   0   4  15      358.33      377.11     27.56 o 
   1   4  15      955.56      973.72     50.34 o 
   2   4  15        6.46       18.01     14.25 o 
   3   4  15      490.56      491.88     66.42 o 
   4   4  15      399.59      344.98     28.02 o 
   5   4  15      456.81      487.42     35.31 o 
  -6   5  15      865.50      822.26     72.42 o 
  -5   5  15       88.37      127.78     31.16 o 
  -4   5  15      219.48      204.41     32.84 o 
  -3   5  15        3.88       -5.47     30.52 o 
  -2   5  15      143.75      126.10     26.74 o 
  -1   5  15       19.73       39.37     22.10 o 
   0   5  15      673.39      649.59     34.56 o 
   1   5  15       50.22       56.61     25.16 o 
   2   5  15     1533.71     1677.57    183.15 o 
   3   5  15      142.76      118.16     23.26 o 
   4   5  15     1133.23     1190.82     60.03 o 
   5   5  15      182.51      168.13     29.47 o 
  -6   6  15        3.77      -13.89     31.16 o 
  -5   6  15      638.68      650.28     60.00 o 
  -4   6  15      122.16      127.78     34.31 o 
  -3   6  15      390.75      441.66     48.42 o 
  -2   6  15      222.93      203.99     38.31 o 
  -1   6  15       24.08       36.84     38.31 o 
   0   6  15      270.70      271.98     36.21 o 
   1   6  15     1033.57     1000.36     86.73 o 
   2   6  15      111.89      153.25     35.58 o 
   3   6  15     1495.56     1489.17    114.10 o 
  -4   7  15      224.35      176.20     41.26 o 
  -3   7  15      307.32      301.88     47.37 o 
  -2   7  15       71.99      102.10     35.16 o 
  -1   7  15      471.88      485.65     49.89 o 
   1   7  15      639.82      696.38     74.52 o 
  -8   0  16      217.76      273.25     37.47 o 
  -6   0  16      149.75      156.73     18.71 o 
  -4   0  16       11.37       -1.25     11.39 o 
  -2   0  16      354.44      402.38     24.37 o 
   0   0  16     1625.86     1847.18     68.29 o 
   2   0  16      281.75      265.64     42.00 o 
   4   0  16        7.63      -23.16     23.16 o 
   6   0  16      624.80      578.49     57.05 o 
  -9   1  16       28.01       49.05     24.21 o 
  -8   1  16       21.64        5.12     13.27 o 
  -7   1  16      613.97      629.19     48.84 o 
  -6   1  16        4.64        4.26      8.22 o 
  -5   1  16      276.57      251.72     15.03 o 
  -4   1  16      300.99      293.78     15.10 o 
  -3   1  16      214.66      185.27     13.00 o 
  -2   1  16       59.35       85.46     11.30 o 
  -1   1  16      730.34      809.67     30.38 o 
   0   1  16       99.60       93.77     11.43 o 
   1   1  16      523.19      583.49     22.53 o 
   2   1  16      128.09      119.00     13.65 o 
   3   1  16      846.40      868.23     44.19 o 
   4   1  16      624.42      650.38     40.18 o 
   5   1  16      364.50      312.18     30.81 o 
   6   1  16       33.84       34.62     39.37 o 
  -8   2  16        3.40       24.21     36.63 o 
  -7   2  16        2.94        4.74     14.08 o 
  -6   2  16       60.72       51.64     15.26 o 
  -5   2  16      644.82      606.95     31.52 o 
  -4   2  16       27.24       19.58      9.02 o 
  -3   2  16     1562.24     1530.35     43.77 o 
  -2   2  16      214.69      216.44     13.19 o 
  -1   2  16     1089.13     1111.38     33.14 o 
   0   2  16      706.99      722.01     28.11 o 
   1   2  16       54.52       58.02     17.25 o 
   2   2  16      182.88      179.02     15.47 o 
   3   2  16      276.30      289.11     20.42 o 
   4   2  16       63.13       44.65     15.83 o 
   5   2  16     1141.79     1025.98     59.60 o 
   6   2  16        2.35        0.00     21.15 o 
  -8   3  16      463.48      410.08     56.00 o 
  -7   3  16      189.11      125.68     38.73 o 
  -6   3  16      168.95      140.41     28.00 o 
  -4   3  16     1620.15     1559.54     73.15 o 
  -3   3  16      643.54      542.18     54.10 o 
  -2   3  16     2405.04     2372.66     69.25 o 
  -1   3  16        7.55        4.09      9.00 o 
   0   3  16        6.45       -1.25      8.10 o 
   1   3  16       13.35       12.79     12.59 o 
   2   3  16       30.50       11.36     10.96 o 
   3   3  16      123.99      140.90     17.41 o 
   4   3  16      974.41      950.60     54.82 o 
   5   3  16       65.94       72.57     34.10 o 
  -7   4  16       54.63       50.31     30.31 o 
  -6   4  16      933.87      880.79     70.52 o 
  -5   4  16      291.82      223.35     37.26 o 
  -4   4  16     1767.51     1710.84    108.84 o 
  -3   4  16      515.24      491.76     44.42 o 
  -2   4  16       17.74       42.94     26.52 o 
  -1   4  16      376.94      383.43     31.47 o 
   0   4  16      115.68      119.66     27.16 o 
   1   4  16      431.83      455.20     27.06 o 
   2   4  16       16.11       11.52     25.79 o 
   3   4  16      403.88      430.84     31.95 o 
   4   4  16      264.42      227.47     24.32 o 
  -6   5  16       21.57       25.47     41.89 o 
  -5   5  16      632.85      610.91     58.10 o 
  -4   5  16      120.85      120.41     32.63 o 
  -2   5  16        2.04       28.84     28.00 o 
   0   5  16       88.09       85.47     27.37 o 
   1   5  16       98.15       95.99     29.05 o 
   2   5  16      268.74      208.41     34.73 o 
   3   5  16      114.52       71.15     29.26 o 
  -5   6  16      131.42      153.25     39.58 o 
  -4   6  16       72.02       50.31     30.95 o 
  -3   6  16      105.13       92.42     41.89 o 
  -2   6  16        2.38      -21.89     29.68 o 
  -1   6  16      210.17      237.25     39.79 o 
   0   6  16      166.10      179.15     45.47 o 
   1   6  16       62.90       33.05     40.84 o 
   2   6  16       59.30       23.58     43.16 o 
  -7   0  17     1550.33     1568.74    106.94 o 
  -5   0  17      189.10      164.55     20.56 o 
  -3   0  17     1029.45     1063.54     44.04 o 
  -1   0  17      554.75      560.72     31.33 o 
   1   0  17     1465.68     1402.02     82.31 o 
   3   0  17       51.35       44.00     25.05 o 
   5   0  17     1876.89     1741.79    123.78 o 
  -8   1  17      950.51      909.42     72.00 o 
  -7   1  17       50.36       71.12     18.68 o 
  -6   1  17     1004.89      961.03     50.08 o 
  -5   1  17     1483.19     1420.27     64.97 o 
  -4   1  17       50.23       20.09     11.42 o 
  -3   1  17       43.22       44.71      9.89 o 
  -2   1  17      522.54      508.96     21.27 o 
  -1   1  17       33.38       51.26     10.99 o 
   0   1  17      991.86     1037.44     37.16 o 
   1   1  17      464.13      455.68     24.63 o 
   2   1  17        2.97        7.89     16.42 o 
   3   1  17       34.42       48.27     16.15 o 
   4   1  17      461.96      419.22     32.48 o 
   5   1  17       62.31       92.76     23.74 o 
  -7   2  17     1302.39     1354.23     94.94 o 
  -6   2  17     1646.03     1674.00    112.62 o 
  -5   2  17      143.25      139.93     17.56 o 
  -4   2  17     1293.27     1228.94     52.37 o 
  -3   2  17        0.35       16.53     11.27 o 
  -2   2  17       30.34       42.04     15.63 o 
  -1   2  17       25.84       22.21     10.30 o 
   0   2  17      459.65      451.59     23.12 o 
   1   2  17      139.80      111.65     14.39 o 
   2   2  17     1135.35     1130.28     47.91 o 
   3   2  17      174.93      162.52     23.50 o 
   4   2  17      328.68      346.48     37.68 o 
  -7   3  17       21.90        2.32     40.00 o 
  -6   3  17      256.99      193.46     44.63 o 
  -5   3  17      793.95      790.48     66.31 o 
  -4   3  17      310.10      308.82     37.05 o 
  -3   3  17      626.32      629.22     54.10 o 
  -2   3  17      164.39      133.63     15.80 o 
  -1   3  17       12.20        6.54      9.54 o 
   0   3  17     1185.42     1273.94     56.31 o 
   1   3  17      741.23      742.24     44.52 o 
   2   3  17      409.18      408.66     29.16 o 
   3   3  17      853.53      850.42     50.10 o 
   4   3  17       15.76       11.13     16.67 o 
  -6   4  17       92.81       66.31     43.16 o 
  -5   4  17        0.20      -16.21     26.95 o 
  -4   4  17       25.68       -6.95     25.47 o 
  -3   4  17      221.52      174.09     34.73 o 
  -2   4  17      259.88      236.62     43.37 o 
  -1   4  17     1810.54     1757.57    119.78 o 
   0   4  17       60.28       51.99     13.09 o 
   1   4  17      717.43      723.18     52.94 o 
   2   4  17      390.28      329.55     56.31 o 
   3   4  17        0.00       -9.30     20.42 o 
  -5   5  17       67.70       65.47     34.73 o 
  -4   5  17      258.56      222.51     37.89 o 
  -3   5  17        1.19       -3.79     27.16 o 
  -2   5  17     1014.38      968.99     82.94 o 
  -1   5  17       15.93        9.26     28.84 o 
   0   5  17     1509.45     1723.68    120.20 o 
   1   5  17      174.52      179.15     38.31 o 
   2   5  17      209.43      204.83     40.00 o 
  -2   6  17       23.83       10.95     29.47 o 
  -1   6  17     1842.84     1724.73    129.68 o 
  -6   0  18       75.61       65.89     31.37 o 
  -4   0  18     2625.66     2536.29    125.68 o 
  -2   0  18     2039.11     1976.38    104.52 o 
   0   0  18     2429.43     2454.79    147.78 o 
   2   0  18       11.60       31.79     30.10 o 
   4   0  18        7.62       49.89     37.47 o 
  -7   1  18       40.01       43.58     26.10 o 
  -6   1  18      383.42      314.29     26.57 o 
  -5   1  18      851.12      820.02     45.85 o 
  -4   1  18      268.51      264.79     32.42 o 
  -3   1  18     1782.92     1788.38     79.08 o 
  -2   1  18       20.17       26.86     13.33 o 
  -1   1  18     1239.64     1318.73     51.46 o 
   0   1  18      282.23      260.10     18.71 o 
   1   1  18       49.56       53.00     23.58 o 
   2   1  18      438.94      440.47     31.68 o 
   3   1  18       86.68       75.78     22.49 o 
  -6   2  18      187.78      190.51     36.00 o 
  -5   2  18      350.12      316.82     39.79 o 
  -4   2  18      349.20      329.24     40.63 o 
  -3   2  18        0.25       16.56     14.25 o 
  -2   2  18      254.95      249.91     19.71 o 
  -1   2  18      819.22      848.18     45.02 o 
   0   2  18        0.65       14.00     13.98 o 
   1   2  18     1805.10     1990.33     82.69 o 
   2   2  18       41.62        3.03     17.68 o 
   3   2  18      191.96      144.30     22.36 o 
  -6   3  18      871.33      792.58     77.26 o 
  -5   3  18       26.05       12.21     26.10 o 
  -4   3  18      190.64      196.41     36.00 o 
  -3   3  18       66.27       86.73     29.26 o 
  -1   3  18       81.46       77.26     25.47 o 
   0   3  18     1845.22     1788.15     83.93 o 
   1   3  18       88.77       69.06     21.37 o 
   2   3  18      400.50      426.67     33.18 o 
  -5   4  18      585.20      538.28     56.00 o 
  -4   4  18        2.57       16.84     28.42 o 
  -3   4  18       34.20       31.58     40.00 o 
  -2   4  18       84.02      104.84     32.42 o 
   0   4  18       59.54      114.94     30.31 o 
   1   4  18      548.02      518.28     59.15 o 
  -2   5  18       35.73       -3.16     30.95 o 
  -1   5  18      292.18      259.98     53.47 o 
  -5   0  19     1620.09     1580.32    100.63 o 
  -3   0  19       58.83       46.73     21.05 o 
  -1   0  19      348.36      357.24     43.16 o 
   1   0  19      253.98      208.20     33.47 o 
  -5   1  19      167.95      113.05     28.84 o 
  -4   1  19      269.82      252.80     22.38 o 
  -3   1  19      382.43      359.35     27.35 o 
  -2   1  19        1.64      -16.40     19.01 o 
  -1   1  19       44.21       53.49     24.95 o 
   0   1  19      517.44      551.87     37.32 o 
   1   1  19      568.61      570.04     68.52 o 
   2   1  19     1060.92      952.95     55.74 o 
  -5   2  19       41.20       23.58     26.52 o 
  -4   2  19       45.39       73.05     25.05 o 
  -3   2  19       79.78       86.10     37.26 o 
  -2   2  19      884.17      983.31     80.21 o 
  -1   2  19      308.93      328.19     40.63 o 
   0   2  19      619.35      662.14     38.99 o 
   1   2  19      512.64      474.19     35.58 o 
  -4   3  19       38.66       15.16     29.05 o 
  -3   3  19      610.15      678.90     68.00 o 
  -2   3  19        2.62      -16.00     26.74 o 
   0   3  19      153.07      158.52     36.21 o 
  -2   0  20      155.67      132.83     35.16 o 
                                                 
